# Supplementary material for: TrkA undergoes a tetramer-to-dimer conversion to open TrkH which enables changes in membrane potential
Source: Nat Commun. 2020 Jan 28;11:547. doi: 10.1038/s41467-019-14240-9 (PMC6987127; doi:10.1038/s41467-019-14240-9)
Supplement: Supplementary file 6 — Source Data [file 41467_2019_14240_MOESM6_ESM.xlsx]

## Sheet: Figure 5d
Figure 5d
ATP		ADP		ATPgS
distance	radius	distance	radius	distance	radius
2.52784	9.96656	1.68705	9.93759	3.38231	9
2.54938	9.87176	1.71082	9.85724	3.41945	8.92042
2.57642	9.77697	1.75836	9.7769	3.45397	8.84083
2.59935	9.68217	1.78254	9.69655	3.45062	8.76125
2.62169	9.58737	1.79036	9.61621	3.4276	8.68166
2.65388	9.49259	1.79834	9.53586	3.40271	8.60208
2.69181	9.39779	1.901	9.45551	3.38725	8.52249
2.71084	9.30299	1.97257	9.37517	3.36972	8.44291
2.74348	9.2082	2.18536	9.29483	3.35582	8.36332
2.76933	9.1134	2.2248	9.21448	3.34498	8.28374
2.79471	9.0186	2.26941	9.13414	3.32891	8.20415
2.83522	8.92381	2.28866	9.05379	3.31667	8.12457
2.86642	8.82902	2.28223	8.97344	3.31262	8.04498
2.91497	8.73423	2.26343	8.8931	3.31112	7.9654
2.96437	8.63943	2.26602	8.81276	3.30279	7.88581
2.99466	8.54463	2.25686	8.73242	3.30032	7.80622
2.99397	8.44984	2.26183	8.65206	3.30134	7.72664
3.00429	8.35504	2.26303	8.57172	3.28879	7.64706
3.01196	8.26025	2.26631	8.49138	3.24733	7.56747
3.01917	8.16546	2.27893	8.41103	3.19843	7.48789
3.0387	8.07066	2.29269	8.33069	3.15174	7.4083
3.05499	7.97586	2.29843	8.25034	3.10673	7.32871
3.02543	7.88107	2.32052	8.16999	3.05858	7.24913
2.99375	7.78627	2.34123	8.08965	3.01182	7.16954
2.95681	7.69147	2.36626	8.00931	2.96425	7.08996
2.92628	7.59669	2.38993	7.92897	2.92918	7.01038
2.90709	7.50189	2.41818	7.84861	2.88731	6.93079
2.88111	7.40709	2.44961	7.76827	2.84761	6.8512
2.85932	7.3123	2.48193	7.68793	2.7897	6.77162
2.83455	7.2175	2.5487	7.60758	2.73259	6.69203
2.82175	7.1227	2.57432	7.52724	2.6792	6.61245
2.80851	7.02791	2.6045	7.44689	2.62607	6.53287
2.78969	6.93312	2.61169	7.36655	2.57022	6.45328
2.77515	6.83832	2.57602	7.2862	2.52259	6.3737
2.76971	6.74353	2.54221	7.20586	2.46731	6.29411
2.76476	6.64873	2.49127	7.12552	2.4182	6.21452
2.75206	6.55393	2.48086	7.04516	2.37266	6.13494
2.74227	6.45914	2.44485	6.96482	2.32845	6.05536
2.73435	6.36435	2.41927	6.88448	2.27862	5.97577
2.73132	6.26955	2.40163	6.80413	2.24337	5.89619
2.70877	6.17476	2.3723	6.72379	2.194	5.8166
2.64263	6.07996	2.35723	6.64344	2.14344	5.73701
2.5617	5.98516	2.31284	6.5631	2.09808	5.65743
2.48074	5.89037	2.26586	6.48275	2.04801	5.57785
2.40125	5.79557	2.21695	6.40241	2.00473	5.49826
2.31264	5.70079	2.17352	6.32207	1.95994	5.41868
2.23947	5.60599	2.1286	6.24171	1.91561	5.33909
2.16647	5.51119	2.09023	6.16137	1.87232	5.2595
2.08449	5.4164	2.04635	6.08103	1.83039	5.17992
2.01058	5.3216	2.00857	6.00069	1.78988	5.10033
1.9384	5.2268	1.97782	5.92034	1.75896	5.02075
1.87082	5.13201	1.9433	5.83999	1.71934	4.94117
1.80268	5.03722	1.90893	5.75965	1.68678	4.86158
1.73973	4.94242	1.87755	5.6793	1.65466	4.782
1.67221	4.84763	1.84523	5.59896	1.62215	4.70241
1.61356	4.75283	1.80598	5.51862	1.59138	4.62282
1.55063	4.65803	1.76998	5.43826	1.56239	4.54325
1.49761	4.56324	1.73828	5.35792	1.53524	4.46366
1.44364	4.46845	1.70662	5.27758	1.50747	4.38407
1.39004	4.37365	1.67038	5.19724	1.49556	4.30449
1.34772	4.27886	1.64881	5.11689	1.47451	4.2249
1.30052	4.18406	1.61628	5.03654	1.45852	4.14531
1.26063	4.08926	1.59747	4.9562	1.44132	4.06573
1.22815	3.99447	1.57316	4.87585	1.42751	3.98615
1.18679	3.89967	1.54812	4.79551	1.41035	3.90656
1.16238	3.80488	1.53014	4.71517	1.40632	3.82698
1.13067	3.71009	1.51439	4.63482	1.40334	3.74739
1.11142	3.61529	1.49582	4.55447	1.39896	3.6678
1.09701	3.52049	1.48321	4.47413	1.40081	3.58822
1.07149	3.4257	1.47968	4.39379	1.39758	3.50863
1.07307	3.3309	1.46414	4.31344	1.4022	3.42905
1.06436	3.2361	1.45635	4.23309	1.40369	3.34947
1.06786	3.14132	1.45661	4.15275	1.40988	3.26988
1.07054	3.04652	1.45883	4.0724	1.42039	3.1903
1.06969	2.95168	1.45856	3.99206	1.43211	3.11071
1.05654	2.8569	1.46138	3.91172	1.44467	3.03112
1.03522	2.76212	1.4624	3.83137	1.45892	2.95155
1.01457	2.66734	1.47338	3.75102	1.4742	2.87196
0.989128	2.57256	1.4663	3.67068	1.49154	2.79237
0.992528	2.47779	1.4425	3.59034	1.51127	2.71279
0.981468	2.38291	1.42632	3.50999	1.54048	2.6332
0.964755	2.28813	1.41194	3.42964	1.56281	2.55361
0.972926	2.19335	1.4001	3.3493	1.59398	2.47403
0.96747	2.09857	1.39061	3.26896	1.62094	2.39445
0.986497	2.00379	1.38577	3.18861	1.64516	2.31486
0.994461	1.90902	1.3796	3.10827	1.65091	2.23528
1.00195	1.81414	1.38046	3.02792	1.61437	2.15569
1.02172	1.71936	1.3531	2.94757	1.55702	2.0761
1.04131	1.62458	1.33073	2.86723	1.50439	1.99652
1.06482	1.5298	1.30868	2.78689	1.45204	1.91694
1.08768	1.43502	1.28545	2.70654	1.4012	1.83735
1.12215	1.34024	1.27239	2.62619	1.34953	1.75777
1.15523	1.24537	1.25597	2.54585	1.29773	1.67818
1.1882	1.15059	1.24002	2.46551	1.25379	1.5986
1.23467	1.05581	1.22718	2.38516	1.21068	1.51901
1.2748	0.961031	1.21651	2.30482	1.16707	1.43942
1.31808	0.866252	1.20778	2.22447	1.11544	1.35985
1.35947	0.771473	1.19501	2.14412	1.05849	1.28026
1.3936	0.676595	1.18163	2.06378	1.01395	1.20067
1.43113	0.581817	1.17549	1.98344	0.967591	1.12109
1.46704	0.487038	1.17385	1.9031	0.920367	1.0415
1.50301	0.39226	1.16788	1.82274	0.881284	0.961914
1.54977	0.297481	1.16618	1.7424	0.83637	0.882337
1.58861	0.202702	1.16937	1.66206	0.800749	0.80275
1.61727	0.107824	1.17178	1.58171	0.764614	0.723164
1.62826	0.0130457	1.14526	1.50137	0.735223	0.643577
1.62215	-0.0817329	1.11896	1.42102	0.699676	0.563991
1.62084	-0.176511	1.09021	1.34067	0.673296	0.484405
1.61601	-0.27129	1.07446	1.26033	0.638389	0.404818
1.6359	-0.366069	1.06199	1.17999	0.618808	0.325241
1.61581	-0.460947	1.04725	1.09965	0.595398	0.245655
1.62599	-0.555725	1.03803	1.01929	0.58399	0.166068
1.61738	-0.650504	1.02076	0.938952	0.560608	0.086482
1.61313	-0.745282	1.01289	0.85861	0.548903	0.0068955
1.60186	-0.840061	1.01778	0.778258	0.546345	-0.072691
1.59019	-0.93484	1.00844	0.697916	0.540746	-0.152277
1.5861	-1.02972	1.00394	0.617574	0.537607	-0.231854
1.577	-1.1245	0.998235	0.537232	0.536584	-0.311441
1.58362	-1.21927	0.979539	0.45685	0.544105	-0.391027
1.58117	-1.31405	0.986897	0.376568	0.549189	-0.470614
1.59031	-1.40883	0.978655	0.296186	0.56703	-0.5502
1.60227	-1.50361	0.993213	0.215804	0.581613	-0.629786
1.61546	-1.59839	0.993997	0.135522	0.595166	-0.709363
1.63836	-1.69327	1.00388	0.05514	0.61487	-0.78895
1.64935	-1.78805	1.02341	-0.0251418	0.631509	-0.868536
1.65139	-1.88282	1.03523	-0.105524	0.661974	-0.948123
1.65292	-1.9776	1.05387	-0.185906	0.694326	-1.0277
1.66274	-2.07238	1.06928	-0.266188	0.72644	-1.10729
1.68198	-2.16716	1.08663	-0.34657	0.759499	-1.18687
1.68916	-2.26204	1.10406	-0.426952	0.792074	-1.26646
1.70392	-2.35682	1.13731	-0.507234	0.836381	-1.34605
1.73023	-2.4516	1.1724	-0.587616	0.880034	-1.42563
1.74897	-2.54637	1.20455	-0.667898	0.919757	-1.50522
1.77573	-2.64115	1.2318	-0.74828	0.961941	-1.5848
1.79947	-2.73593	1.26148	-0.828662	1.01219	-1.66439
1.838	-2.83081	1.2227	-0.908944	1.05733	-1.74398
1.8747	-2.92559	1.18776	-0.989326	1.11062	-1.82356
1.91831	-3.02037	1.15305	-1.06971	1.12034	-1.90315
1.94476	-3.11515	1.12747	-1.14999	1.12036	-1.98274
1.99661	-3.20992	1.09962	-1.23037	1.11976	-2.06232
2.03304	-3.3047	1.08345	-1.31075	1.0928	-2.14191
2.08535	-3.39958	1.06248	-1.39104	1.06638	-2.2215
2.1278	-3.49436	1.05389	-1.47142	1.04111	-2.30108
2.12272	-3.58914	1.04725	-1.5517	1.01373	-2.38067
2.10123	-3.68392	1.04468	-1.63208	0.990077	-2.46026
2.07382	-3.77869	1.0413	-1.71246	0.97044	-2.53984
2.06841	-3.87347	1.05121	-1.79275	0.950118	-2.61943
2.05351	-3.96835	1.05853	-1.87313	0.932259	-2.69902
2.05053	-4.06313	1.06656	-1.95351	0.916916	-2.7786
2.05455	-4.15791	1.07046	-2.03379	0.913604	-2.85819
2.06669	-4.25269	1.07443	-2.11417	0.906832	-2.93777
2.06986	-4.34747	1.08911	-2.19446	0.899538	-3.01736
2.09953	-4.44224	1.10163	-2.27484	0.897909	-3.09695
2.12099	-4.53712	1.12133	-2.35522	0.900402	-3.17653
2.15489	-4.6319	1.12253	-2.4355	0.902007	-3.25612
2.18654	-4.72668	1.11444	-2.51588	0.906403	-3.33571
2.22454	-4.82146	1.10697	-2.59627	0.914099	-3.41529
2.2737	-4.91624	1.09745	-2.67655	0.925853	-3.49488
2.32118	-5.01102	1.08894	-2.75693	0.939881	-3.57447
2.37314	-5.10589	1.06598	-2.83721	0.954008	-3.65405
2.43678	-5.20067	1.04438	-2.91759	0.974091	-3.73364
2.49723	-5.29545	1.0318	-2.99798	0.995835	-3.81323
2.56489	-5.39023	1.01774	-3.07826	1.01728	-3.89281
2.63487	-5.48501	1.01117	-3.15864	1.04051	-3.9724
2.71103	-5.57979	1.00096	-3.23902	1.06603	-4.05199
2.68216	-5.67466	0.999663	-3.3193	1.09678	-4.13147
2.62049	-5.76944	0.996972	-3.39969	1.13172	-4.21106
2.55573	-5.86422	0.997818	-3.48007	1.16662	-4.29065
2.49892	-5.959	1.00112	-3.56035	1.20253	-4.37023
2.09761	-5.959	1.0127	-3.64073	1.23826	-4.44982
2.10817	-5.97847	1.02434	-3.72101	1.27583	-4.52941
2.11451	-5.99794	1.03798	-3.8014	1.31688	-4.60899
2.1327	-6.01741	1.05108	-3.88178	1.32672	-4.68858
2.13597	-6.03688	1.07252	-3.96206	1.33493	-4.76816
2.15518	-6.05635	1.0952	-4.04244	1.35377	-4.84775
2.16233	-6.07582	1.1176	-4.12282	1.37633	-4.92734
2.16968	-6.09529	1.14546	-4.20311	1.39506	-5.00692
2.19076	-6.11476	1.17802	-4.28349	1.41825	-5.08651
2.20001	-6.13423	1.21283	-4.36377	1.42573	-5.1661
2.21629	-6.1537	1.24059	-4.44415	1.45225	-5.24568
2.23099	-6.17317	1.28278	-4.52453	1.47262	-5.32527
2.24604	-6.19264	1.32241	-4.60482	1.50019	-5.40486
2.26016	-6.21211	1.36012	-4.6852	1.48809	-5.48444
2.26981	-6.23158	1.39639	-4.76558	1.45283	-5.56403
2.2981	-6.25105	1.41847	-4.84586	1.43195	-5.64362
2.31105	-6.27052	1.44885	-4.92624	1.41447	-5.7232
2.32946	-6.28999	1.46901	-5.00653	1.39648	-5.80279
2.35336	-6.30946	1.50487	-5.08691	1.36729	-5.88238
2.36281	-6.32893	1.54137	-5.16729	1.36931	-5.96196
2.38692	-6.3484	1.57526	-5.24757	1.36083	-6.04155
2.40793	-6.36787	1.61551	-5.32795	1.35079	-6.12114
2.42963	-6.38734	1.64859	-5.40834	1.35164	-6.20072
2.44966	-6.40681	1.69631	-5.48862	1.3262	-6.28031
2.47294	-6.42628	1.73641	-5.569	1.29225	-6.35989
2.4936	-6.44575	1.66339	-5.5126	1.25871	-6.43948
2.51451	-6.46522	1.77751	-5.57675	1.22441	-6.51907
2.53898	-6.48469	1.80303	-5.6409	1.19203	-6.59865
2.5634	-6.50416	1.83007	-5.70505	1.16667	-6.67824
2.58674	-6.52363	1.85995	-5.7692	1.14418	-6.75783
2.60854	-6.5431	1.86258	-5.83335	1.11586	-6.83741
2.63705	-6.56257	1.84158	-5.8975	1.09739	-6.917
2.65966	-6.58204	1.83001	-5.96165	1.21382	-6.917
2.68821	-6.60151	1.81705	-6.0258	1.17095	-6.98352
2.7124	-6.62098	1.81393	-6.08995	1.13387	-7.05005
2.72636	-6.64045	1.80695	-6.1541	1.10056	-7.11657
2.71907	-6.65992	1.79421	-6.21825	1.08558	-7.1831
2.71702	-6.67939	1.78601	-6.2824	1.05897	-7.24962
2.70496	-6.69886	1.77488	-6.34655	1.05108	-7.31615
2.70485	-6.71833	1.7451	-6.4107	1.04241	-7.38267
2.6945	-6.7378	1.70604	-6.47485	1.05193	-7.4492
2.67437	-6.75727	1.67322	-6.539	1.05849	-7.51572
2.66026	-6.77674	1.64031	-6.60315	1.06225	-7.58225
2.64309	-6.79621	1.60694	-6.6673	1.02389	-7.64877
2.63526	-6.81568	1.58673	-6.73145	0.986076	-7.7153
2.61791	-6.83515	1.55856	-6.7956	1.1593	-7.78182
2.60752	-6.85462	1.54325	-6.85975	1.1196	-7.84835
2.59826	-6.87409	1.53281	-6.92389	1.08847	-7.91487
2.58872	-6.89356	1.52325	-6.98804	1.057	-7.98139
2.58542	-6.91303	1.51563	-7.05219	1.0224	-8.04792
2.58483	-6.9325	1.51262	-7.11635	0.990613	-8.11445
2.57301	-6.95197	1.51302	-7.1805	0.965088	-8.18097
2.57755	-6.97144	1.47532	-7.24465	0.935848	-8.2475
2.57728	-6.99091	1.43979	-7.3088	0.918701	-8.31402
2.57014	-7.01038	1.40549	-7.37295	0.890281	-8.38054
2.55669	-7.02985	1.3737	-7.4371	0.871513	-8.44707
2.56585	-7.04932	1.34059	-7.50124	0.853964	-8.5136
2.55469	-7.06879	1.30828	-7.56539	0.843331	-8.58012
2.55677	-7.08826	1.27643	-7.62954	0.816259	-8.64665
2.56129	-7.10773	1.25121	-7.69369	0.812788	-8.71317
2.55999	-7.1272	1.223	-7.75785	0.805099	-8.77969
2.56987	-7.14667	1.19699	-7.822	0.799753	-8.84622
2.56771	-7.16614	1.1772	-7.88615	0.794173	-8.91275
2.57583	-7.18561	1.15462	-7.9503	0.787338	-8.97927
2.58141	-7.20508	1.12764	-8.01444	0.797293	-9.0458
2.58625	-7.22455	1.10192	-8.07859	0.79592	-9.11232
2.59309	-7.24402	1.08845	-8.14274	0.804891	-9.17884
2.60475	-7.26349	1.0632	-8.20689	0.804515	-9.24537
2.61295	-7.28296	1.0488	-8.27104	0.820027	-9.31189
2.6178	-7.30243	1.02904	-8.33519	0.830178	-9.37842
2.63475	-7.3219	1.01099	-8.39935	0.838072	-9.44494
2.6448	-7.34137	0.996376	-8.4635	0.862495	-9.51146
2.65218	-7.36084	0.980558	-8.52765	0.879883	-9.57799
2.6488	-7.38031	0.963927	-8.59179	0.897737	-9.64452
2.63681	-7.39978	0.953013	-8.65594	0.923051	-9.71104
2.61865	-7.41925	0.939934	-8.72009	0.955911	-9.77757
2.60176	-7.43872	0.932897	-8.78424	0.978429	-9.84409
2.58598	-7.45819	0.926632	-8.84839	1.00533	-9.91061
2.57214	-7.47766	0.918414	-8.91254	1.03965	-9.97714
2.55573	-7.49713	0.90992	-8.97669	1.06283	-10.0437
2.54286	-7.5166	0.909407	-9.04085	1.10014	-10.1102
2.53432	-7.53607	0.908017	-9.105	1.11515	-10.1767
2.52408	-7.55554	0.909546	-9.16914	1.13675	-10.2432
2.5056	-7.57501	0.909048	-9.23329	1.16092	-10.3098
2.49718	-7.59448	0.915451	-9.29744	1.19737	-10.3763
2.48181	-7.61395	0.921065	-9.36159	1.23319	-10.4428
2.47721	-7.63342	0.929816	-9.42574	1.3306	-10.5093
2.47014	-7.65289	0.941089	-9.48989	1.37436	-10.5759
2.4623	-7.67236	0.95444	-9.55404	1.41752	-10.6424
2.43727	-7.69183	0.9678	-9.61819	1.46442	-10.7089
2.44361	-7.7113	0.983219	-9.68234	1.50653	-10.7754
2.43907	-7.73077	0.992581	-9.74649	1.55761	-10.842
2.43395	-7.75024	1.00123	-9.81064	1.60366	-10.9085
2.4245	-7.76971	0.98565	-9.87479	1.65392	-10.975
2.42341	-7.78918	0.980999	-9.93894	1.70044	-11.0415
2.41398	-7.80865	0.977607	-10.0031	1.73478	-11.1081
2.41166	-7.82812	0.978007	-10.0672	1.77115	-11.1746
2.41051	-7.84759	0.970129	-10.1314	1.79058	-11.2411
2.40365	-7.86706	0.972484	-10.1955	1.81548	-11.3076
2.40214	-7.88653	0.972469	-10.2597	1.83351	-11.3742
2.40725	-7.906	0.977605	-10.3238	1.86929	-11.4407
2.40841	-7.92547	0.984894	-10.388	1.89349	-11.5072
2.40153	-7.94494	0.994871	-10.4521	1.9261	-11.5737
2.4068	-7.96441	1.00121	-10.5163	1.94814	-11.6403
2.40669	-7.98388	1.01678	-10.5804	1.98498	-11.7068
2.4056	-8.00335	1.02525	-10.6446	1.97064	-11.7733
2.40369	-8.02282	1.04464	-10.7087	1.94858	-11.8398
2.4092	-8.04229	1.06329	-10.7729	1.92253	-11.9064
2.42299	-8.06176	1.07776	-10.837	1.89744	-11.9729
2.42495	-8.08123	1.10139	-10.9012	1.86756	-12.0394
2.423	-8.1007	1.11074	-10.9653	1.85248	-12.1059
2.42851	-8.12017	1.13932	-11.0295	1.82957	-12.1725
2.43977	-8.13964	1.16903	-11.0936	1.81665	-12.239
2.44899	-8.15911	1.19552	-11.1578	1.79697	-12.3055
2.45146	-8.17858	1.22412	-11.2219	1.78349	-12.372
2.46237	-8.19805	1.25361	-11.2861	1.77475	-12.4386
2.47071	-8.21752	1.28355	-11.3502	1.76697	-12.5051
2.4791	-8.23699	1.28906	-11.4144	1.75675	-12.5716
2.4965	-8.25646	1.30142	-11.4785	1.75717	-12.6381
2.49466	-8.27593	1.3138	-11.5427	1.75764	-12.7047
2.51301	-8.2954	1.32573	-11.6068	1.75741	-12.7712
2.52402	-8.31487	1.33553	-11.671	1.7608	-12.8377
2.5363	-8.33434	1.34391	-11.7351	1.75904	-12.9042
2.53947	-8.35381	1.37288	-11.7993	1.77539	-12.9708
2.55862	-8.37328	1.3915	-11.8634	1.77519	-13.0373
2.56691	-8.39275	1.40191	-11.9276	1.79707	-13.1038
2.5745	-8.41222	1.43725	-11.9917	1.80263	-13.1703
2.59043	-8.43169	1.45724	-12.0559	1.81584	-13.2369
2.60003	-8.45116	1.48365	-12.12	1.84258	-13.3034
2.60884	-8.47063	1.5132	-12.1842	1.86558	-13.3699
2.60921	-8.4901	1.54395	-12.2483	1.89212	-13.4364
2.62187	-8.50957	1.56637	-12.3125	1.90685	-13.503
2.63587	-8.52904	1.60732	-12.3766	1.89342	-13.5695
2.65002	-8.54851	1.63973	-12.4408	1.88234	-13.636
2.66913	-8.56798	1.6714	-12.5049	1.86917	-13.7025
2.68921	-8.58745	1.70721	-12.5691	1.8719	-13.7691
2.67903	-8.60692	1.74493	-12.6332	1.87235	-13.8356
2.66141	-8.62639	1.77844	-12.6974	1.86712	-13.9021
2.65343	-8.64586	1.82525	-12.7615	1.87924	-13.9686
2.63667	-8.66533	1.86765	-12.8257	1.88805	-14.0352
2.62668	-8.6848	1.91369	-12.8898	1.90221	-14.1017
2.60458	-8.70427	1.95499	-12.954	1.89375	-14.1682
2.57529	-8.72374	2.00025	-13.0181	1.87658	-14.2347
2.56139	-8.74321	2.04305	-13.0823	1.87429	-14.3013
2.53735	-8.76268	2.08973	-13.1464	1.86128	-14.3678
2.51886	-8.78215	2.13826	-13.2106	1.85482	-14.4343
2.49111	-8.80162	2.17195	-13.2747	1.8517	-14.5008
2.47079	-8.82109	2.20883	-13.3389	1.83453	-14.5673
2.45805	-8.84056	2.23801	-13.403	1.84692	-14.6339
2.44217	-8.86003	2.22713	-13.4672	1.83724	-14.7004
2.425	-8.8795	2.21447	-13.5313	1.83513	-14.7669
2.40542	-8.89897	2.20533	-13.5955	1.83406	-14.8335
2.38501	-8.91844	2.19502	-13.6596	1.84022	-14.9
2.37879	-8.93791	2.19624	-13.7238	1.84682	-14.9665
2.36204	-8.95738	2.18388	-13.7879	1.85838	-15.033
2.3516	-8.97685	2.17605	-13.8521	1.85572	-15.0996
2.3357	-8.99632	2.1727	-13.9162	1.86416	-15.1661
2.32761	-9.01579	2.45435	-13.9804	1.88043	-15.2326
2.31806	-9.03526	2.42503	-14.0445	1.88886	-15.2991
2.33479	-9.05473	2.4001	-14.1087	1.90276	-15.3656
2.33611	-9.0742	2.37529	-14.1728	1.89793	-15.4322
2.32911	-9.09367	2.35241	-14.237	1.89619	-15.4987
2.33201	-9.11314	2.33042	-14.3011	1.89147	-15.5652
2.32725	-9.13261	2.31114	-14.3653	1.88598	-15.6318
2.32502	-9.15208	2.29511	-14.4294	1.87867	-15.6983
2.32643	-9.17155	2.26971	-14.4936	1.88282	-15.7648
2.32219	-9.19102	2.25858	-14.5577	1.88717	-15.8313
2.33391	-9.21049	2.24141	-14.6219	1.88755	-15.8978
2.33537	-9.22996	2.22929	-14.686	1.88506	-15.9644
2.3364	-9.24943	2.22131	-14.7502	1.8906	-16.0309
2.34578	-9.2689	2.20693	-14.8143	1.89598	-16.0974
2.35463	-9.28837	2.20501	-14.8785	1.90312	-16.164
2.35951	-9.30784	2.19436	-14.9426	1.90216	-16.2305
2.37154	-9.32731	2.19508	-15.0068	1.91218	-16.297
2.3711	-9.34678	2.19261	-15.0709	1.92047	-16.3635
2.38572	-9.36625	2.18758	-15.1351	1.92991	-16.4301
2.39796	-9.38572	2.19298	-15.1992	1.9351	-16.4966
2.40818	-9.40519	2.19466	-15.2634	1.95167	-16.5631
2.41185	-9.42466	2.19268	-15.3275	1.96782	-16.6296
2.42716	-9.44413	2.19512	-15.3917	1.98794	-16.6961
2.44752	-9.4636	2.19996	-15.4559	1.99792	-16.7627
2.4602	-9.48307	2.19723	-15.52	2.03122	-16.8292
2.47688	-9.50254	2.19268	-15.5842	2.04484	-16.8957
2.4902	-9.52201	2.18197	-15.6483	2.0743	-16.9622
2.50735	-9.54148	2.17221	-15.7125	2.09437	-17.0288
2.52357	-9.56095	2.1649	-15.7766	2.12611	-17.0953
2.53612	-9.58042	2.15901	-15.8408	2.14564	-17.1619
2.55693	-9.59989	2.15796	-15.9049	2.17741	-17.2283
2.58173	-9.61936	2.1503	-15.9691	2.20465	-17.2949
2.59802	-9.63883	2.14279	-16.0332	2.24438	-17.3614
2.62008	-9.6583	2.14196	-16.0974	2.27361	-17.4279
2.64476	-9.67777	2.14353	-16.1615	2.30378	-17.4944
2.6644	-9.69724	2.13948	-16.2257	2.34199	-17.5609
2.68764	-9.71671	2.14294	-16.2898	2.36039	-17.6275
2.71502	-9.73618	2.14857	-16.354	2.38366	-17.694
2.73857	-9.75565	2.14569	-16.4181	2.39068	-17.7606
2.71948	-9.77512	2.09488	-16.4823	2.40988	-17.827
2.69758	-9.79459	2.05144	-16.5464	2.42829	-17.8936
2.68157	-9.81406	2.00468	-16.6105	2.45042	-17.9601
2.66386	-9.83353	1.96346	-16.6747	2.46216	-18.0267
2.63817	-9.853	1.9195	-16.7388	2.48946	-18.0932
2.59976	-9.853	1.88433	-16.803	2.50521	-18.1597
2.57983	-9.91306	1.84349	-16.8671	2.53058	-18.2262
2.56123	-9.97312	1.81711	-16.9313	2.55726	-18.2928
2.53934	-10.0332	1.79166	-16.9954	2.58508	-18.3593
2.51852	-10.0932	1.76216	-17.0596	2.60881	-18.4258
2.50028	-10.1533	1.73135	-17.1237	2.6398	-18.4923
2.48447	-10.2134	1.70628	-17.1879	2.66666	-18.5588
2.46861	-10.2734	1.69709	-17.252	2.69842	-18.6254
2.44982	-10.3335	1.67974	-17.3162	2.7296	-18.6919
2.43293	-10.3935	1.66366	-17.3803	2.76541	-18.7584
2.42791	-10.4536	1.65075	-17.4445	2.7864	-18.8249
2.41157	-10.5137	1.64148	-17.5086	2.83238	-18.8915
2.40181	-10.5737	1.63764	-17.5728	2.86267	-18.958
2.39239	-10.6338	1.63494	-17.6369	2.88427	-19.0245
2.38095	-10.6938	1.63632	-17.7011	2.90127	-19.091
2.37413	-10.7539	1.64264	-17.7652	2.90938	-19.1576
2.36753	-10.814	1.64779	-17.8294	2.92714	-19.2241
2.36188	-10.874	1.65623	-17.8935	2.94501	-19.2906
2.35565	-10.9341	1.67185	-17.9577	2.96155	-19.3571
2.35313	-10.9941	1.68532	-18.0218	2.9869	-19.4236
2.35036	-11.0542	1.70068	-18.086	3.0145	-19.4902
2.351	-11.1143	1.71085	-18.1501	3.03887	-19.5567
2.34422	-11.1743	1.71104	-18.2143	3.06626	-19.6233
2.3555	-11.2344	1.7222	-18.2784	3.10078	-19.6897
2.35466	-11.2944	1.72524	-18.3426	3.12932	-19.7563
2.36297	-11.3545	1.72541	-18.3426	3.16644	-19.8228
2.36323	-11.4146	1.72862	-18.3837	3.20366	-19.8894
2.36484	-11.4746	1.73221	-18.4248	3.23723	-19.9558
2.37281	-11.5347	1.73262	-18.4659	3.28775	-20.0224
2.38555	-11.5948	1.74708	-18.5071	3.32319	-20.0889
2.39236	-11.6548	1.74626	-18.5482	3.37397	-20.1555
2.40484	-11.7149	1.75924	-18.5893	3.42074	-20.222
2.41352	-11.7749	1.75605	-18.6304	3.08941	-20.222
2.42246	-11.835	1.76969	-18.6715	3.13305	-20.2791
2.43557	-11.895	1.7819	-18.7126	3.16726	-20.3361
2.45229	-11.9551	1.79595	-18.7538	3.20578	-20.3932
2.46463	-12.0152	1.80753	-18.7949	3.2416	-20.4503
2.47587	-12.0752	1.81368	-18.836	3.28514	-20.5074
2.4561	-12.1353	1.82949	-18.8771	3.3259	-20.5644
2.44561	-12.1953	1.8494	-18.9182	3.36234	-20.6215
2.41581	-12.2554	1.86239	-18.9593	3.40306	-20.6786
2.40669	-12.3155	1.87575	-19.0004	3.44645	-20.7356
2.39256	-12.3755	1.89348	-19.0416	3.48813	-20.7927
2.37745	-12.4356	1.91406	-19.0827	3.50267	-20.8498
2.36158	-12.4956	1.93226	-19.1238	3.51368	-20.9068
2.35109	-12.5557	1.94839	-19.1649	3.52687	-20.9639
2.3426	-12.6158	1.97256	-19.206	3.54172	-21.021
2.3412	-12.6758	1.99191	-19.2471	3.5507	-21.0781
2.33158	-12.7359	2.01646	-19.2882	3.56541	-21.1351
2.32765	-12.796	2.04021	-19.3294	3.58454	-21.1922
2.32263	-12.856	2.06598	-19.3705	3.60381	-21.2493
2.31844	-12.9161	2.08773	-19.4116	3.62045	-21.3063
2.30952	-12.9761	2.11243	-19.4527	3.63652	-21.3634
2.30678	-13.0362	2.13953	-19.4938	3.65927	-21.4205
2.2994	-13.0963	2.16384	-19.5349	3.68281	-21.4775
2.28814	-13.1563	2.17358	-19.576	3.70594	-21.5346
2.28588	-13.2164	2.18203	-19.6172	3.72409	-21.5917
2.28626	-13.2764	2.19561	-19.6583	3.7529	-21.6488
2.28532	-13.3365	2.2059	-19.6994	3.77586	-21.7058
2.27955	-13.3966	2.21668	-19.7405	3.80157	-21.7629
2.27591	-13.4566	2.23288	-19.7816	3.83097	-21.82
2.25476	-13.5167	2.24461	-19.8227	3.85341	-21.877
2.25715	-13.5767	2.25741	-19.8639	3.86936	-21.9341
2.24955	-13.6368	2.27405	-19.905	3.91713	-21.9912
2.24984	-13.6969	2.27617	-19.9461	3.94331	-22.0482
2.24485	-13.7569	2.30253	-19.9872	3.97492	-22.1053
2.24728	-13.817	2.31626	-20.0283	4.00642	-22.1624
2.25152	-13.877	2.33258	-20.0694	4.04215	-22.2195
2.25471	-13.9371	2.34918	-20.1105	4.07905	-22.2765
2.25893	-13.9972	2.3721	-20.1517	4.11233	-22.3336
2.25857	-14.0572	2.38488	-20.1928	4.13603	-22.3907
2.26249	-14.1173	2.40112	-20.2339	4.13242	-22.4477
2.27977	-14.1773	2.41835	-20.275	4.12962	-22.5048
2.26942	-14.2374	2.43543	-20.3161	4.127	-22.5619
2.25246	-14.2975	2.46333	-20.3572	4.12294	-22.6189
2.23678	-14.3575	2.48447	-20.3983	4.1268	-22.676
2.21644	-14.4176	2.50445	-20.4395	4.11368	-22.7331
2.20106	-14.4776	2.52498	-20.4806	4.12382	-22.7902
2.18993	-14.5377	2.54506	-20.5217	4.13353	-22.8472
2.17109	-14.5978	2.56876	-20.5628	4.13244	-22.9043
2.15778	-14.6578	2.58542	-20.6039	4.14402	-22.9614
2.1496	-14.7179	2.61051	-20.645	4.15458	-23.0184
2.14095	-14.7779	2.63347	-20.6862	4.16381	-23.0755
2.13018	-14.838	2.65639	-20.7273	4.17199	-23.1326
2.11914	-14.8981	2.68083	-20.7684	4.18512	-23.1896
2.12006	-14.9581	2.69695	-20.8095	4.19996	-23.2467
2.11256	-15.0182	2.72011	-20.8506	4.21511	-23.3038
2.10682	-15.0782	2.75207	-20.8917	4.22229	-23.3609
2.10047	-15.1383	2.77008	-20.9328	4.24557	-23.4179
2.10256	-15.1984	2.79359	-20.974	4.2595	-23.475
2.10054	-15.2584	2.82001	-21.0151	4.27737	-23.5321
2.10087	-15.3185	2.83999	-21.0562	4.30053	-23.5891
2.10301	-15.3785	2.86217	-21.0973	4.32592	-23.6462
2.1029	-15.4386	2.88049	-21.1384	4.3511	-23.7033
2.11066	-15.4987	2.90064	-21.1795	4.37982	-23.7604
2.11513	-15.5587	2.92159	-21.2207	4.40408	-23.8174
2.12149	-15.6188	2.93696	-21.2618	4.42831	-23.8745
2.13422	-15.6788	2.94173	-21.3029	4.46043	-23.9316
2.14406	-15.7389	2.943	-21.344	4.48981	-23.9886
2.16375	-15.799	2.94933	-21.3851	4.5201	-24.0457
2.1771	-15.859	2.95598	-21.4262	4.55156	-24.1028
2.18695	-15.9191	2.96227	-21.4673	4.57608	-24.1598
2.20153	-15.9791	2.97475	-21.5085	4.58969	-24.2169
2.21501	-16.0392	2.97758	-21.5496	4.61086	-24.274
2.23501	-16.0993	2.98934	-21.5907	4.62322	-24.3311
2.25326	-16.1593	2.9992	-21.6318	4.64168	-24.3881
2.26553	-16.2194	3.00504	-21.6729	4.66858	-24.4452
2.27637	-16.2794	3.01469	-21.714	4.69158	-24.5023
2.29542	-16.3395	3.02243	-21.7551	4.71317	-24.5593
2.31172	-16.3996	3.03652	-21.7963	4.74721	-24.6164
2.32521	-16.4596	3.04476	-21.8374	4.79135	-24.6735
2.33622	-16.5197	3.05713	-21.8785	5.00916	-24.7305
2.35374	-16.5797	3.06845	-21.9196	5.02473	-24.7876
2.36532	-16.6398	3.08238	-21.9607	5.08143	-24.8447
2.37985	-16.6999	3.09659	-22.0018	5.12576	-24.9018
2.39666	-16.7599	3.10468	-22.043	5.14333	-24.9588
2.41223	-16.82	3.11437	-22.0841	5.1899	-25.0159
2.43257	-16.88	3.13256	-22.1252	5.18913	-25.073
2.44896	-16.9401	3.14919	-22.1663	5.21079	-25.13
2.4701	-17.0002	3.1596	-22.2074	5.27309	-25.1871
2.49157	-17.0602	3.17856	-22.2485	5.32795	-25.2442
2.58055	-17.1203	3.19171	-22.2896	5.3269	-25.3012
2.61418	-17.1803	3.20624	-22.3308	5.3871	-25.3583
2.64945	-17.2404	3.22514	-22.3719	5.42981	-25.4154
2.81891	-17.3005	3.24317	-22.413	5.49656	-25.4725
2.8369	-17.3605	3.25718	-22.4541	5.55032	-25.5295
2.84774	-17.4206	3.27769	-22.4952	5.60731	-25.5866
2.87183	-17.4807	3.28735	-22.5363	5.63609	-25.6437
2.88895	-17.5407	3.3139	-22.5774	5.68607	-25.7007
2.9162	-17.6008	3.33194	-22.6186	5.74747	-25.7578
2.94469	-17.6608	3.35348	-22.6597	5.78572	-25.8149
2.97471	-17.7209	3.37141	-22.7008	5.84663	-25.8719
2.9882	-17.7809	3.39005	-22.7419	5.91556	-25.929
3.02096	-17.841	3.41047	-22.783	5.98622	-25.9861
3.00818	-17.9011	3.42866	-22.8241
2.9955	-17.9611	3.44593	-22.8653
2.99372	-18.0212	3.47122	-22.9064
2.98777	-18.0812	3.48978	-22.9475
2.98254	-18.1413	3.515	-22.9886
2.99278	-18.2014	3.53369	-23.0297
2.98074	-18.2614	3.55928	-23.0708
2.98662	-18.3215	3.58081	-23.1119
2.99036	-18.3815	3.60218	-23.1531
2.98175	-18.4416	3.62804	-23.1942
2.98532	-18.5017	3.65028	-23.2353
2.98176	-18.5617	3.67328	-23.2764
2.96795	-18.6218	3.69575	-23.3175
2.9649	-18.6819	3.72272	-23.3586
2.96402	-18.7419	3.74874	-23.3997
2.96217	-18.802	3.76866	-23.4409
2.95445	-18.862	3.79456	-23.482
2.94736	-18.9221	3.81893	-23.5231
2.94156	-18.9822	3.8355	-23.5642
2.94172	-19.0422	3.85679	-23.6053
2.94079	-19.1023	3.87761	-23.6464
2.93495	-19.1623	3.89909	-23.6876
2.91983	-19.2224	3.91477	-23.7287
2.90519	-19.2825	3.93427	-23.7698
2.89495	-19.3425	3.95207	-23.8109
2.89405	-19.4026	3.97526	-23.852
2.8868	-19.4626	4.00087	-23.8931
2.88138	-19.5227	4.0205	-23.9342
2.87566	-19.5827	4.04122	-23.9754
2.8623	-19.6428	4.06549	-24.0165
2.86357	-19.7028	4.09083	-24.0576
2.85925	-19.7629	4.1143	-24.0987
2.85683	-19.8229	4.13921	-24.1398
2.86631	-19.8831	4.16693	-24.1809
2.86464	-19.9432	4.19259	-24.222
2.86587	-20.0032	4.21689	-24.2632
2.87079	-20.0633	4.24067	-24.3043
2.85318	-20.1233	4.27359	-24.3454
2.84163	-20.1834	4.2968	-24.3865
2.81291	-20.2434	4.32858	-24.4276
2.7869	-20.3035	4.35799	-24.4687
2.75958	-20.3635	4.38587	-24.5099
2.73298	-20.4236	4.41003	-24.551
2.70651	-20.4836	4.42987	-24.5921
2.68029	-20.5437	4.45166	-24.6332
2.65573	-20.6038	4.47538	-24.6743
2.63322	-20.6638	4.50276	-24.7154
2.61037	-20.7239	4.5262	-24.7565
2.59156	-20.7839	4.55465	-24.7977
2.56922	-20.844	4.61102	-24.8388
2.54768	-20.9041	4.63995	-24.8799
2.52865	-20.9642	4.66548	-24.921
2.50988	-21.0242	4.70715	-24.9621
2.49408	-21.0843	4.7363	-25.0032
2.47833	-21.1443	4.76876	-25.0444
2.46363	-21.2044	4.79932	-25.0855
2.45333	-21.2645	4.83756	-25.1266
2.43781	-21.3245	4.86821	-25.1677
2.42256	-21.3846	4.90082	-25.2088
2.40565	-21.4446	4.93781	-25.2499
2.39174	-21.5047	4.97171	-25.291
2.38097	-21.5647	5.00355	-25.3322
2.36596	-21.6248	5.0291	-25.3733
2.35969	-21.6848	5.06482	-25.4144
2.35056	-21.7449	5.10688	-25.4555
2.34211	-21.8049	5.12252	-25.4966
2.32695	-21.865	5.16535	-25.5377
2.41999	-21.865	5.18801	-25.5788
2.41037	-21.9055	5.22806	-25.62
2.40036	-21.9461	5.28536	-25.6611
2.40188	-21.9866	5.41118	-25.7022
2.39133	-22.0271	5.47701	-25.7433
2.39026	-22.0677	5.3635	-25.7844
2.3861	-22.1082	5.40625	-25.8255
2.38207	-22.1487	5.44731	-25.8667
2.38102	-22.1892	5.4612	-25.9078
2.37566	-22.2298	5.48936	-25.9489
2.36846	-22.2703	5.50504	-25.99
2.36951	-22.3108
2.37153	-22.3514
2.36717	-22.3919
2.36695	-22.4324
2.37019	-22.4729
2.36754	-22.5135
2.36752	-22.554
2.37117	-22.5945
2.3788	-22.6351
2.37867	-22.6756
2.37887	-22.7161
2.38544	-22.7567
2.39261	-22.7972
2.39741	-22.8377
2.39929	-22.8783
2.40686	-22.9188
2.41678	-22.9593
2.42244	-22.9998
2.42726	-23.0404
2.42871	-23.0809
2.42882	-23.1214
2.4222	-23.162
2.44331	-23.2025
2.44701	-23.243
2.45528	-23.2835
2.45252	-23.3241
2.47084	-23.3646
2.4713	-23.4051
2.49126	-23.4457
2.4974	-23.4862
2.51038	-23.5267
2.52478	-23.5673
2.52763	-23.6078
2.54955	-23.6483
2.55914	-23.6888
2.57045	-23.7294
2.58482	-23.7699
2.60539	-23.8104
2.60716	-23.851
2.63542	-23.8915
2.65065	-23.932
2.65418	-23.9726
2.67807	-24.0131
2.68666	-24.0536
2.69104	-24.0941
2.70351	-24.1347
2.71448	-24.1752
2.73306	-24.2157
2.73483	-24.2563
2.74479	-24.2968
2.77251	-24.3373
2.77818	-24.3779
2.79939	-24.4184
2.8109	-24.4589
2.8226	-24.4994
2.84086	-24.54
2.86318	-24.5805
2.87799	-24.621
2.88394	-24.6616
2.9109	-24.7021
2.93227	-24.7426
2.94561	-24.7832
2.95671	-24.8237
2.98657	-24.8642
2.99937	-24.9047
3.02535	-24.9453
3.03655	-24.9858
3.0625	-25.0263
3.07838	-25.0669
3.1014	-25.1074
3.13115	-25.1479
3.14747	-25.1885
3.17842	-25.229
3.18817	-25.2695
3.22319	-25.3101
3.24663	-25.3506
3.26698	-25.3911
3.29634	-25.4316
3.31949	-25.4722
3.34671	-25.5127
3.36614	-25.5532
3.39493	-25.5938
3.41613	-25.6343
3.4448	-25.6748
3.47954	-25.7154
3.49795	-25.7559
3.53338	-25.7964
3.56026	-25.8369
3.5889	-25.8775
3.61242	-25.918
3.64426	-25.9585
3.67105	-25.9991

## Sheet: Figure 6
Figure 6c	open probabilities
H175A-AWT	no ligand		with 5 mM ATP		with 5 mM ADP
	0.35		0.89		0.1
	0.29		0.8		0.14
	0.21		0.72		0.15
HWT-A309C	no ligand		with 5 mM ATP		with 5 mM ADP
	0.03				0.02
	0.04		0.06		0.017
	0.03		0.04		0.016
	0.04		0.05
HWT-A283V	no ligand		with 5 mM ATP		with 5 mM ADP
	0.1		0.11
	0.08				0.08
	0.079		0.1		0.1
	0.07		0.06		0.063
Figure 6d	open probabilities
H175A alone	no ligand
	0.62
	0.66
	0.7
Figure 6e
H175C-A40C	no ligand		with 10 mM H2O2		with 5 mM ATP after H2O2 treatment
	0.18		0.04		0.05
	0.18		0.05		0.041
	0.2		0.08		0.1

## Sheet: Figure 7
Figure 7
red/green fluorescence ratio
repeat date	5/17/19	5/23/19	5/24/19	5/29/19	5/29/19b
BW25113 (wt)	0.0877724	0.0845639	0.132266	0.11249	0.117021
BW25113ΔtrkA::kan	0.064713	0.0548023	0.127721	0.0750027	0.074255
DMSO only	0.0874316	0.0773835	0.126199	0.108513	0.113116
CCCP	0.0113985	0.015434	0.0122374	0.0138916	0.012442
normalized wt	-1.00448	-1.11591	-1.05324	-1.04204	-1.03878
normalized ΔtrkA::kan	-0.701201	-0.63549	-1.01336	-0.645849	-0.61399

## Sheet: Supplementary Figure 10a
Figure 10a
Top Left		Bottom Left		Top Right		Bottom Right
TrkHA(175A-wt)		TrkHA(175C-40C)		TrkHA(wt-D283V)		TrkHA(wt-309C)
ml	mAU(UV280)	ml	mAU(UV280)	ml	mAU(UV280)	ml	mAU(UV280)
0.01	-0.605	0.0189953	7.267	0.01	0.542	-1.69	-0.605
0.035	-0.612	0.043897	7.102	0.03	0.539	-1.665	-0.612
0.06	-0.621	0.0687988	6.937	0.06	0.534	-1.64	-0.621
0.084	-0.629	0.0937005	6.787	0.08	0.532	-1.616	-0.629
0.109	-0.641	0.118602	6.64	0.11	0.53	-1.591	-0.641
0.134	-0.649	0.143504	6.496	0.13	0.523	-1.566	-0.649
0.159	-0.661	0.168406	6.366	0.15	0.519	-1.541	-0.661
0.184	-0.672	0.193307	6.231	0.18	0.514	-1.516	-0.672
0.208	-0.676	0.218209	6.101	0.2	0.512	-1.492	-0.676
0.233	-0.685	0.243111	5.984	0.23	0.515	-1.467	-0.685
0.258	-0.693	0.268013	5.857	0.25	0.509	-1.442	-0.693
0.283	-0.702	0.292914	5.737	0.28	0.506	-1.417	-0.702
0.308	-0.71	0.317816	5.632	0.3	0.502	-1.392	-0.71
0.332	-0.713	0.342718	5.52	0.33	0.499	-1.368	-0.713
0.357	-0.718	0.36762	5.416	0.35	0.491	-1.343	-0.718
0.382	-0.723	0.392521	5.314	0.38	0.487	-1.318	-0.723
0.407	-0.727	0.417423	5.215	0.4	0.476	-1.293	-0.727
0.432	-0.737	0.442325	5.109	0.43	0.462	-1.268	-0.737
0.456	-0.746	0.467227	5.013	0.45	0.456	-1.244	-0.746
0.481	-0.752	0.492128	4.922	0.48	0.449	-1.219	-0.752
0.506	-0.757	0.51703	4.836	0.5	0.444	-1.194	-0.757
0.531	-0.765	0.541932	4.758	0.53	0.441	-1.169	-0.765
0.555	-0.771	0.566834	4.686	0.55	0.442	-1.145	-0.771
0.58	-0.776	0.591735	4.613	0.58	0.438	-1.12	-0.776
0.605	-0.784	0.616637	4.543	0.6	0.429	-1.095	-0.784
0.63	-0.791	0.641539	4.481	0.63	0.42	-1.07	-0.791
0.655	-0.796	0.666441	4.415	0.65	0.413	-1.045	-0.796
0.679	-0.799	0.691342	4.345	0.68	0.405	-1.021	-0.799
0.704	-0.808	0.716244	4.284	0.7	0.395	-0.996	-0.808
0.729	-0.814	0.741146	4.222	0.73	0.391	-0.971	-0.814
0.754	-0.819	0.766048	4.158	0.75	0.391	-0.946	-0.819
0.779	-0.824	0.790949	4.101	0.78	0.384	-0.921	-0.824
0.803	-0.834	0.815851	4.055	0.8	0.381	-0.897	-0.834
0.828	-0.84	0.840753	4.004	0.83	0.378	-0.872	-0.84
0.853	-0.844	0.865655	3.961	0.85	0.374	-0.847	-0.844
0.878	-0.853	0.890556	3.922	0.88	0.368	-0.822	-0.853
0.903	-0.859	0.915458	3.88	0.9	0.362	-0.797	-0.859
0.927	-0.864	0.94036	3.833	0.93	0.354	-0.773	-0.864
0.952	-0.868	0.965262	3.794	0.95	0.349	-0.748	-0.868
0.977	-0.876	0.990163	3.755	0.98	0.342	-0.723	-0.876
1.002	-0.884	1.01507	3.724	1	0.339	-0.698	-0.884
1.027	-0.889	1.03997	3.69	1.03	0.339	-0.673	-0.889
1.051	-0.891	1.06487	3.663	1.05	0.33	-0.649	-0.891
1.076	-0.896	1.08977	3.627	1.08	0.328	-0.624	-0.896
1.101	-0.9	1.11467	3.594	1.1	0.322	-0.599	-0.9
1.126	-0.904	1.13957	3.556	1.13	0.317	-0.574	-0.904
1.15	-0.908	1.16448	3.52	1.15	0.315	-0.55	-0.908
1.175	-0.909	1.18938	3.483	1.18	0.314	-0.525	-0.909
1.2	-0.912	1.21428	3.459	1.2	0.312	-0.5	-0.912
1.225	-0.912	1.23918	3.425	1.23	0.308	-0.475	-0.912
1.25	-0.916	1.26408	3.394	1.25	0.3	-0.45	-0.916
1.274	-0.921	1.28898	3.367	1.28	0.297	-0.426	-0.921
1.299	-0.925	1.31389	3.337	1.3	0.292	-0.401	-0.925
1.324	-0.929	1.33879	3.309	1.33	0.283	-0.376	-0.929
1.349	-0.935	1.36369	3.287	1.35	0.278	-0.351	-0.935
1.374	-0.938	1.38859	3.263	1.38	0.274	-0.326	-0.938
1.398	-0.945	1.41349	3.232	1.4	0.272	-0.302	-0.945
1.423	-0.949	1.43839	3.203	1.43	0.268	-0.277	-0.949
1.448	-0.953	1.4633	3.175	1.45	0.268	-0.252	-0.953
1.473	-0.956	1.4882	3.142	1.48	0.264	-0.227	-0.956
1.498	-0.958	1.5131	3.117	1.5	0.26	-0.202	-0.958
1.522	-0.961	1.538	3.088	1.53	0.253	-0.178	-0.961
1.547	-0.964	1.5629	3.06	1.55	0.251	-0.153	-0.964
1.572	-0.965	1.58781	3.032	1.58	0.244	-0.128	-0.965
1.597	-0.966	1.61271	3.009	1.6	0.237	-0.103	-0.966
1.622	-0.968	1.63761	2.978	1.63	0.235	-0.078	-0.968
1.646	-0.97	1.66251	2.944	1.65	0.232	-0.054	-0.97
1.671	-0.975	1.68741	2.916	1.68	0.222	-0.029	-0.975
1.696	-0.978	1.71231	2.88	1.7	0.221	-0.004	-0.978
1.721	-0.983	1.73722	2.844	1.72	0.219	0.021	-0.983
1.746	-0.988	1.76212	2.806	1.75	0.219	0.046	-0.988
1.77	-0.993	1.78702	2.777	1.77	0.213	0.07	-0.993
1.795	-0.996	1.81192	2.739	1.8	0.213	0.095	-0.996
1.82	-0.998	1.83682	2.704	1.82	0.208	0.12	-0.998
1.845	-1.003	1.86172	2.674	1.85	0.204	0.145	-1.003
1.869	-1.004	1.88663	2.636	1.87	0.198	0.169	-1.004
1.894	-1.007	1.91153	2.594	1.9	0.194	0.194	-1.007
1.919	-1.009	1.93643	2.564	1.92	0.187	0.219	-1.009
1.944	-1.009	1.96133	2.529	1.95	0.185	0.244	-1.009
1.969	-1.01	1.98623	2.493	1.97	0.182	0.269	-1.01
1.993	-1.009	2.01113	2.459	2	0.179	0.293	-1.009
2.018	-1.012	2.03604	2.424	2.02	0.173	0.318	-1.012
2.043	-1.013	2.06094	2.387	2.05	0.174	0.343	-1.013
2.068	-1.014	2.08584	2.352	2.07	0.169	0.368	-1.014
2.093	-1.019	2.11074	2.32	2.1	0.164	0.393	-1.019
2.117	-1.021	2.13564	2.29	2.12	0.161	0.417	-1.021
2.142	-1.022	2.16055	2.257	2.15	0.154	0.442	-1.022
2.167	-1.026	2.18545	2.225	2.17	0.15	0.467	-1.026
2.192	-1.03	2.21035	2.192	2.2	0.149	0.492	-1.03
2.217	-1.033	2.23525	2.159	2.22	0.144	0.517	-1.033
2.241	-1.036	2.26015	2.121	2.25	0.145	0.541	-1.036
2.266	-1.039	2.28505	2.087	2.27	0.142	0.566	-1.039
2.291	-1.044	2.30996	2.048	2.3	0.139	0.591	-1.044
2.316	-1.044	2.33486	2.016	2.32	0.135	0.616	-1.044
2.341	-1.047	2.35976	1.984	2.35	0.135	0.641	-1.047
2.365	-1.047	2.38466	1.949	2.37	0.132	0.665	-1.047
2.39	-1.049	2.40956	1.915	2.4	0.131	0.69	-1.049
2.415	-1.048	2.43446	1.883	2.42	0.133	0.715	-1.048
2.44	-1.052	2.45937	1.853	2.45	0.132	0.74	-1.052
2.464	-1.05	2.48427	1.828	2.47	0.126	0.764	-1.05
2.489	-1.052	2.50917	1.808	2.5	0.122	0.789	-1.052
2.514	-1.053	2.53407	1.778	2.52	0.118	0.814	-1.053
2.539	-1.058	2.55897	1.748	2.55	0.113	0.839	-1.058
2.564	-1.058	2.58387	1.721	2.57	0.108	0.864	-1.058
2.588	-1.065	2.60878	1.684	2.6	0.107	0.888	-1.065
2.613	-1.073	2.63368	1.65	2.62	0.107	0.913	-1.073
2.638	-1.077	2.65858	1.626	2.65	0.103	0.938	-1.077
2.663	-1.083	2.68348	1.593	2.67	0.109	0.963	-1.083
2.688	-1.085	2.70838	1.561	2.7	0.11	0.988	-1.085
2.712	-1.086	2.73329	1.536	2.72	0.111	1.012	-1.086
2.737	-1.091	2.75819	1.508	2.75	0.117	1.037	-1.091
2.762	-1.097	2.78309	1.48	2.77	0.116	1.062	-1.097
2.787	-1.101	2.80799	1.452	2.8	0.105	1.087	-1.101
2.812	-1.104	2.83289	1.423	2.82	0.108	1.112	-1.104
2.836	-1.105	2.85779	1.396	2.85	0.109	1.136	-1.105
2.861	-1.106	2.8827	1.373	2.87	0.107	1.161	-1.106
2.886	-1.108	2.9076	1.348	2.9	0.111	1.186	-1.108
2.911	-1.113	2.9325	1.329	2.92	0.112	1.211	-1.113
2.936	-1.12	2.9574	1.304	2.95	0.111	1.236	-1.12
2.96	-1.126	2.9823	1.285	2.97	0.105	1.26	-1.126
2.985	-1.126	3.0072	1.257	3	0.101	1.285	-1.126
3.01	-1.128	3.03211	1.234	3.02	0.095	1.31	-1.128
3.035	-1.128	3.05701	1.203	3.05	0.098	1.335	-1.128
3.06	-1.132	3.08191	1.174	3.07	0.094	1.36	-1.132
3.084	-1.134	3.10681	1.148	3.1	0.091	1.384	-1.134
3.109	-1.137	3.13171	1.132	3.12	0.092	1.409	-1.137
3.134	-1.14	3.15661	1.106	3.15	0.092	1.434	-1.14
3.159	-1.137	3.18152	1.087	3.17	0.085	1.459	-1.137
3.183	-1.137	3.20642	1.066	3.2	0.086	1.483	-1.137
3.208	-1.139	3.23132	1.046	3.22	0.086	1.508	-1.139
3.233	-1.139	3.25622	1.024	3.25	0.077	1.533	-1.139
3.258	-1.143	3.28112	1.005	3.27	0.075	1.558	-1.143
3.283	-1.141	3.30603	0.988	3.3	0.081	1.583	-1.141
3.307	-1.141	3.33093	0.972	3.32	0.079	1.607	-1.141
3.332	-1.14	3.35583	0.953	3.34	0.08	1.632	-1.14
3.357	-1.14	3.38073	0.937	3.37	0.078	1.657	-1.14
3.382	-1.141	3.40563	0.919	3.39	0.081	1.682	-1.141
3.407	-1.143	3.43053	0.899	3.42	0.076	1.707	-1.143
3.431	-1.144	3.45544	0.877	3.44	0.079	1.731	-1.144
3.456	-1.143	3.48034	0.86	3.47	0.08	1.756	-1.143
3.481	-1.145	3.50524	0.837	3.49	0.082	1.781	-1.145
3.506	-1.143	3.53014	0.816	3.52	0.079	1.806	-1.143
3.531	-1.144	3.55504	0.798	3.54	0.08	1.831	-1.144
3.555	-1.145	3.57994	0.779	3.57	0.075	1.855	-1.145
3.58	-1.146	3.60485	0.758	3.59	0.074	1.88	-1.146
3.605	-1.145	3.62975	0.744	3.62	0.08	1.905	-1.145
3.63	-1.144	3.65465	0.73	3.64	0.078	1.93	-1.144
3.655	-1.144	3.67955	0.711	3.67	0.073	1.955	-1.144
3.679	-1.145	3.70445	0.698	3.69	0.081	1.979	-1.145
3.704	-1.144	3.72936	0.682	3.72	0.078	2.004	-1.144
3.729	-1.145	3.75426	0.669	3.74	0.075	2.029	-1.145
3.754	-1.144	3.77916	0.655	3.77	0.078	2.054	-1.144
3.778	-1.143	3.80406	0.639	3.79	0.081	2.078	-1.143
3.803	-1.144	3.82896	0.623	3.82	0.075	2.103	-1.144
3.828	-1.145	3.85386	0.604	3.84	0.074	2.128	-1.145
3.853	-1.147	3.87877	0.584	3.87	0.075	2.153	-1.147
3.878	-1.149	3.90367	0.569	3.89	0.076	2.178	-1.149
3.902	-1.152	3.92857	0.554	3.92	0.072	2.202	-1.152
3.927	-1.158	3.95347	0.542	3.94	0.078	2.227	-1.158
3.952	-1.158	3.97837	0.523	3.97	0.071	2.252	-1.158
3.977	-1.16	4.00327	0.512	3.99	0.07	2.277	-1.16
4.002	-1.163	4.02818	0.502	4.02	0.062	2.302	-1.163
4.026	-1.164	4.05308	0.482	4.04	0.057	2.326	-1.164
4.051	-1.166	4.07798	0.466	4.07	0.056	2.351	-1.166
4.076	-1.169	4.10288	0.452	4.09	0.058	2.376	-1.169
4.101	-1.173	4.12778	0.439	4.12	0.056	2.401	-1.173
4.126	-1.174	4.15268	0.421	4.14	0.056	2.426	-1.174
4.15	-1.175	4.17759	0.417	4.17	0.057	2.45	-1.175
4.175	-1.172	4.20249	0.408	4.19	0.062	2.475	-1.172
4.2	-1.175	4.22739	0.397	4.22	0.062	2.5	-1.175
4.225	-1.181	4.25229	0.392	4.24	0.065	2.525	-1.181
4.25	-1.183	4.27719	0.39	4.27	0.065	2.55	-1.183
4.274	-1.188	4.3021	0.383	4.29	0.067	2.574	-1.188
4.299	-1.187	4.327	0.377	4.32	0.064	2.599	-1.187
4.324	-1.189	4.3519	0.371	4.34	0.06	2.624	-1.189
4.349	-1.191	4.3768	0.355	4.37	0.057	2.649	-1.191
4.374	-1.191	4.4017	0.34	4.39	0.059	2.674	-1.191
4.398	-1.19	4.4266	0.337	4.42	0.06	2.698	-1.19
4.423	-1.191	4.45151	0.323	4.44	0.061	2.723	-1.191
4.448	-1.191	4.47641	0.316	4.47	0.064	2.748	-1.191
4.473	-1.192	4.50131	0.309	4.49	0.066	2.773	-1.192
4.497	-1.191	4.52621	0.303	4.52	0.068	2.797	-1.191
4.522	-1.19	4.55111	0.29	4.54	0.07	2.822	-1.19
4.547	-1.19	4.57601	0.284	4.57	0.069	2.847	-1.19
4.572	-1.189	4.60092	0.268	4.59	0.064	2.872	-1.189
4.597	-1.19	4.62582	0.256	4.62	0.069	2.897	-1.19
4.621	-1.188	4.65072	0.238	4.64	0.073	2.921	-1.188
4.646	-1.189	4.67562	0.225	4.67	0.073	2.946	-1.189
4.671	-1.189	4.70052	0.215	4.69	0.077	2.971	-1.189
4.696	-1.186	4.72542	0.212	4.72	0.078	2.996	-1.186
4.721	-1.189	4.75033	0.203	4.74	0.071	3.021	-1.189
4.745	-1.189	4.77523	0.197	4.77	0.062	3.045	-1.189
4.77	-1.192	4.80013	0.191	4.79	0.063	3.07	-1.192
4.795	-1.191	4.82503	0.179	4.82	0.064	3.095	-1.191
4.82	-1.19	4.84993	0.165	4.84	0.065	3.12	-1.19
4.845	-1.193	4.87484	0.158	4.87	0.068	3.145	-1.193
4.869	-1.195	4.89974	0.16	4.89	0.07	3.169	-1.195
4.894	-1.199	4.92464	0.163	4.91	0.064	3.194	-1.199
4.919	-1.2	4.94954	0.16	4.94	0.062	3.219	-1.2
4.944	-1.2	4.97444	0.163	4.96	0.063	3.244	-1.2
4.969	-1.201	4.99934	0.16	4.99	0.064	3.269	-1.201
4.993	-1.202	5.02425	0.145	5.01	0.067	3.293	-1.202
5.018	-1.205	5.04915	0.132	5.04	0.066	3.318	-1.205
5.043	-1.207	5.07405	0.124	5.06	0.068	3.343	-1.207
5.068	-1.206	5.09895	0.11	5.09	0.067	3.368	-1.206
5.092	-1.204	5.12385	0.1	5.11	0.064	3.392	-1.204
5.117	-1.205	5.14875	0.093	5.14	0.055	3.417	-1.205
5.142	-1.205	5.17366	0.088	5.16	0.058	3.442	-1.205
5.167	-1.207	5.19856	0.086	5.19	0.061	3.467	-1.207
5.192	-1.206	5.22346	0.086	5.21	0.061	3.492	-1.206
5.216	-1.208	5.24836	0.085	5.24	0.06	3.516	-1.208
5.241	-1.204	5.27326	0.082	5.26	0.066	3.541	-1.204
5.266	-1.207	5.29816	0.076	5.29	0.061	3.566	-1.207
5.291	-1.209	5.32307	0.069	5.31	0.059	3.591	-1.209
5.316	-1.211	5.34797	0.06	5.34	0.063	3.616	-1.211
5.34	-1.212	5.37287	0.052	5.36	0.064	3.64	-1.212
5.365	-1.212	5.39777	0.051	5.39	0.059	3.665	-1.212
5.39	-1.215	5.42267	0.047	5.41	0.062	3.69	-1.215
5.415	-1.217	5.44758	0.042	5.44	0.058	3.715	-1.217
5.44	-1.215	5.47248	0.043	5.46	0.056	3.74	-1.215
5.464	-1.22	5.49738	0.035	5.49	0.056	3.764	-1.22
5.489	-1.222	5.52228	0.032	5.51	0.055	3.789	-1.222
5.514	-1.221	5.54718	0.033	5.54	0.047	3.814	-1.221
5.539	-1.223	5.57208	0.034	5.56	0.048	3.839	-1.223
5.564	-1.224	5.59699	0.038	5.59	0.047	3.864	-1.224
5.588	-1.227	5.62189	0.04	5.61	0.038	3.888	-1.227
5.613	-1.228	5.64679	0.041	5.64	0.037	3.913	-1.228
5.638	-1.23	5.67169	0.048	5.66	0.036	3.938	-1.23
5.663	-1.233	5.69659	0.048	5.69	0.032	3.963	-1.233
5.688	-1.233	5.72149	0.041	5.71	0.037	3.988	-1.233
5.712	-1.234	5.7464	0.046	5.74	0.04	4.012	-1.234
5.737	-1.232	5.7713	0.038	5.76	0.037	4.037	-1.232
5.762	-1.233	5.7962	0.026	5.79	0.037	4.062	-1.233
5.787	-1.231	5.8211	0.018	5.81	0.037	4.087	-1.231
5.811	-1.23	5.846	0.007	5.84	0.034	4.111	-1.23
5.836	-1.232	5.8709	-0.004	5.86	0.031	4.136	-1.232
5.861	-1.234	5.89581	-0.017	5.89	0.028	4.161	-1.234
5.886	-1.235	5.92071	-0.032	5.91	0.028	4.186	-1.235
5.911	-1.234	5.94561	-0.041	5.94	0.023	4.211	-1.234
5.935	-1.233	5.97051	-0.044	5.96	0.022	4.235	-1.233
5.96	-1.236	5.99541	-0.046	5.99	0.021	4.26	-1.236
5.985	-1.236	6.02032	-0.052	6.01	0.021	4.285	-1.236
6.01	-1.237	6.04522	-0.049	6.04	0.02	4.31	-1.237
6.035	-1.237	6.07012	-0.052	6.06	0.016	4.335	-1.237
6.059	-1.232	6.09502	-0.057	6.09	0.02	4.359	-1.232
6.084	-1.229	6.11992	-0.069	6.11	0.02	4.384	-1.229
6.109	-1.224	6.14482	-0.071	6.14	0.014	4.409	-1.224
6.134	-1.22	6.16973	-0.079	6.16	0.013	4.434	-1.22
6.159	-1.215	6.19463	-0.078	6.19	0.011	4.459	-1.215
6.183	-1.216	6.21953	-0.08	6.21	0.009	4.483	-1.216
6.208	-1.214	6.24443	-0.083	6.24	0.015	4.508	-1.214
6.233	-1.212	6.26933	-0.081	6.26	0.019	4.533	-1.212
6.258	-1.21	6.29423	-0.085	6.29	0.02	4.558	-1.21
6.283	-1.211	6.31914	-0.085	6.31	0.02	4.583	-1.211
6.307	-1.214	6.34404	-0.085	6.34	0.023	4.607	-1.214
6.332	-1.213	6.36894	-0.088	6.36	0.022	4.632	-1.213
6.357	-1.21	6.39384	-0.096	6.39	0.02	4.657	-1.21
6.382	-1.212	6.41874	-0.089	6.41	0.017	4.682	-1.212
6.406	-1.214	6.44365	-0.086	6.44	0.016	4.706	-1.214
6.431	-1.216	6.46855	-0.088	6.46	0.01	4.731	-1.216
6.456	-1.218	6.49345	-0.079	6.49	0.008	4.756	-1.218
6.481	-1.216	6.51835	-0.068	6.51	0.008	4.781	-1.216
6.506	-1.218	6.54325	-0.061	6.53	0.009	4.806	-1.218
6.53	-1.216	6.56815	-0.045	6.56	0.004	4.83	-1.216
6.555	-1.219	6.59306	-0.03	6.58	0.005	4.855	-1.219
6.58	-1.221	6.61796	-0.004	6.61	0.002	4.88	-1.221
6.605	-1.221	6.64286	0.02	6.63	0.001	4.905	-1.221
6.63	-1.221	6.66776	0.048	6.66	-0.003	4.93	-1.221
6.654	-1.22	6.69266	0.079	6.68	-0.007	4.954	-1.22
6.679	-1.22	6.71756	0.123	6.71	-0.01	4.979	-1.22
6.704	-1.223	6.74247	0.174	6.73	-0.005	5.004	-1.223
6.729	-1.227	6.76737	0.236	6.76	-0.004	5.029	-1.227
6.754	-1.228	6.79227	0.313	6.78	-0.005	5.054	-1.228
6.778	-1.232	6.81717	0.394	6.81	-0.002	5.078	-1.232
6.803	-1.231	6.84207	0.48	6.83	0.003	5.103	-1.231
6.828	-1.232	6.86697	0.582	6.86	0.006	5.128	-1.232
6.853	-1.233	6.89188	0.689	6.88	0.004	5.153	-1.233
6.878	-1.229	6.91678	0.799	6.91	0.007	5.178	-1.229
6.902	-1.233	6.94168	0.927	6.93	-0.002	5.202	-1.233
6.927	-1.233	6.96658	1.053	6.96	-0.01	5.227	-1.233
6.952	-1.233	6.99148	1.188	6.98	-0.017	5.252	-1.233
6.977	-1.235	7.01639	1.327	7.01	-0.019	5.277	-1.235
7.002	-1.235	7.04129	1.472	7.03	-0.019	5.302	-1.235
7.026	-1.237	7.06619	1.615	7.06	-0.019	5.326	-1.237
7.051	-1.24	7.09109	1.759	7.08	-0.016	5.351	-1.24
7.076	-1.243	7.11599	1.905	7.11	-0.015	5.376	-1.243
7.101	-1.247	7.14089	2.053	7.13	-0.015	5.401	-1.247
7.125	-1.25	7.1658	2.191	7.16	-0.009	5.425	-1.25
7.15	-1.248	7.1907	2.333	7.18	-0.007	5.45	-1.248
7.175	-1.248	7.2156	2.47	7.21	-0.008	5.475	-1.248
7.2	-1.249	7.2405	2.598	7.23	-0.007	5.5	-1.249
7.225	-1.247	7.2654	2.72	7.26	-0.003	5.525	-1.247
7.249	-1.243	7.2903	2.84	7.28	-0.003	5.549	-1.243
7.274	-1.238	7.31521	2.951	7.31	0	5.574	-1.238
7.299	-1.231	7.34011	3.052	7.33	-0.001	5.599	-1.231
7.324	-1.223	7.36501	3.146	7.36	0.004	5.624	-1.223
7.349	-1.211	7.38991	3.234	7.38	0.003	5.649	-1.211
7.373	-1.193	7.41481	3.316	7.41	0	5.673	-1.193
7.398	-1.167	7.43971	3.39	7.43	-0.001	5.698	-1.167
7.423	-1.131	7.46462	3.462	7.46	0	5.723	-1.131
7.448	-1.08	7.48952	3.531	7.48	-0.002	5.748	-1.08
7.473	-1.017	7.51442	3.593	7.51	-0.004	5.773	-1.017
7.497	-0.935	7.53932	3.663	7.53	-0.002	5.797	-0.935
7.522	-0.821	7.56422	3.727	7.56	-0.006	5.822	-0.821
7.547	-0.681	7.58913	3.786	7.58	-0.003	5.847	-0.681
7.572	-0.514	7.61403	3.848	7.61	-0.004	5.872	-0.514
7.597	-0.316	7.63893	3.907	7.63	-0.002	5.897	-0.316
7.621	-0.086	7.66383	3.968	7.66	0.002	5.921	-0.086
7.646	0.163	7.68873	4.034	7.68	0.007	5.946	0.163
7.671	0.453	7.71363	4.097	7.71	0.008	5.971	0.453
7.696	0.78	7.73854	4.16	7.73	0.016	5.996	0.78
7.721	1.134	7.76344	4.228	7.76	0.016	6.021	1.134
7.745	1.5	7.78834	4.287	7.78	0.017	6.045	1.5
7.77	1.884	7.81324	4.355	7.81	0.015	6.07	1.884
7.795	2.286	7.83814	4.425	7.83	0.015	6.095	2.286
7.82	2.7	7.86304	4.499	7.86	0.013	6.12	2.7
7.844	3.149	7.88795	4.572	7.88	0.015	6.144	3.149
7.869	3.606	7.91285	4.64	7.91	0.021	6.169	3.606
7.894	4.063	7.93775	4.712	7.93	0.026	6.194	4.063
7.919	4.516	7.96265	4.789	7.96	0.031	6.219	4.516
7.944	4.986	7.98755	4.873	7.98	0.038	6.244	4.986
7.968	5.419	8.01245	4.954	8.01	0.04	6.268	5.419
7.993	5.87	8.03736	5.037	8.03	0.041	6.293	5.87
8.018	6.331	8.06226	5.124	8.06	0.046	6.318	6.331
8.043	6.781	8.08716	5.207	8.08	0.046	6.343	6.781
8.068	7.208	8.11206	5.299	8.1	0.046	6.368	7.208
8.092	7.634	8.13696	5.395	8.13	0.047	6.392	7.634
8.117	8.028	8.16187	5.495	8.15	0.048	6.417	8.028
8.142	8.429	8.18677	5.598	8.18	0.051	6.442	8.429
8.167	8.835	8.21167	5.695	8.2	0.053	6.467	8.835
8.192	9.253	8.23657	5.794	8.23	0.062	6.492	9.253
8.216	9.688	8.26147	5.902	8.25	0.066	6.516	9.688
8.241	10.126	8.28637	6.005	8.28	0.073	6.541	10.126
8.266	10.589	8.31128	6.122	8.3	0.079	6.566	10.589
8.291	11.022	8.33618	6.242	8.33	0.086	6.591	11.022
8.316	11.512	8.36108	6.36	8.35	0.089	6.616	11.512
8.34	12.019	8.38598	6.495	8.38	0.099	6.64	12.019
8.365	12.581	8.41088	6.633	8.4	0.111	6.665	12.581
8.39	13.164	8.43578	6.783	8.43	0.127	6.69	13.164
8.415	13.773	8.46069	6.943	8.45	0.143	6.715	13.773
8.439	14.408	8.48559	7.118	8.48	0.165	6.739	14.408
8.464	14.982	8.51049	7.302	8.5	0.192	6.764	14.982
8.489	15.65	8.53539	7.49	8.53	0.218	6.789	15.65
8.514	16.377	8.56029	7.693	8.55	0.249	6.814	16.377
8.539	17.155	8.5852	7.916	8.58	0.295	6.839	17.155
8.563	17.972	8.6101	8.147	8.6	0.341	6.863	17.972
8.588	18.876	8.635	8.408	8.63	0.39	6.888	18.876
8.613	19.743	8.6599	8.68	8.65	0.457	6.913	19.743
8.638	20.787	8.6848	8.965	8.68	0.522	6.938	20.787
8.663	21.976	8.7097	9.281	8.7	0.592	6.963	21.976
8.687	23.346	8.73461	9.628	8.73	0.676	6.987	23.346
8.712	24.89	8.75951	9.976	8.75	0.775	7.012	24.89
8.737	26.63	8.78441	10.373	8.78	0.881	7.037	26.63
8.762	28.646	8.80931	10.807	8.8	1.006	7.062	28.646
8.787	30.854	8.83421	11.243	8.83	1.144	7.087	30.854
8.811	33.554	8.85911	11.697	8.85	1.288	7.111	33.554
8.836	36.771	8.88402	12.188	8.88	1.449	7.136	36.771
8.861	40.471	8.90892	12.701	8.9	1.626	7.161	40.471
8.886	44.634	8.93382	13.215	8.93	1.815	7.186	44.634
8.911	49.389	8.95872	13.785	8.95	2.013	7.211	49.389
8.935	54.698	8.98362	14.386	8.98	2.233	7.235	54.698
8.96	60.693	9.00852	14.989	9	2.464	7.26	60.693
8.985	67.842	9.03343	15.624	9.03	2.696	7.285	67.842
9.01	75.844	9.05833	16.273	9.05	2.953	7.31	75.844
9.035	84.487	9.08323	16.902	9.08	3.232	7.335	84.487
9.059	93.984	9.10813	17.566	9.1	3.503	7.359	93.984
9.084	104.252	9.13303	18.244	9.13	3.799	7.384	104.252
9.109	115.259	9.15794	18.918	9.15	4.106	7.409	115.259
9.134	127.864	9.18284	19.597	9.18	4.414	7.434	127.864
9.158	141.522	9.20774	20.281	9.2	4.734	7.458	141.522
9.183	155.77	9.23264	20.943	9.23	5.058	7.483	155.77
9.208	170.724	9.25754	21.582	9.25	5.391	7.508	170.724
9.233	186.812	9.28244	22.238	9.28	5.721	7.533	186.812
9.258	202.48	9.30735	22.877	9.3	6.049	7.558	202.48
9.282	219.658	9.33225	23.47	9.33	6.386	7.582	219.658
9.307	238.057	9.35715	24.102	9.35	6.702	7.607	238.057
9.332	256.617	9.38205	24.686	9.38	7.029	7.632	256.617
9.357	275.148	9.40695	25.22	9.4	7.345	7.657	275.148
9.382	294.084	9.43185	25.734	9.43	7.656	7.682	294.084
9.406	312.336	9.45676	26.22	9.45	7.959	7.706	312.336
9.431	330.944	9.48166	26.664	9.48	8.254	7.731	330.944
9.456	349.814	9.50656	27.063	9.5	8.529	7.756	349.814
9.481	369.135	9.53146	27.45	9.53	8.78	7.781	369.135
9.506	387.475	9.55636	27.797	9.55	9.023	7.806	387.475
9.53	404.874	9.58126	28.085	9.58	9.242	7.83	404.874
9.555	422.243	9.60617	28.36	9.6	9.443	7.855	422.243
9.58	438.795	9.63107	28.596	9.63	9.638	7.88	438.795
9.605	452.081	9.65597	28.785	9.65	9.809	7.905	452.081
9.63	466.184	9.68087	28.944	9.68	9.954	7.93	466.184
9.654	479.642	9.70577	29.068	9.7	10.085	7.954	479.642
9.679	491.63	9.73068	29.15	9.72	10.19	7.979	491.63
9.704	502.281	9.75558	29.201	9.75	10.275	8.004	502.281
9.729	510.755	9.78048	29.229	9.77	10.336	8.029	510.755
9.753	518.334	9.80538	29.237	9.8	10.387	8.053	518.334
9.778	524.604	9.83028	29.221	9.82	10.416	8.078	524.604
9.803	529.439	9.85518	29.173	9.85	10.426	8.103	529.439
9.828	532.838	9.88009	29.105	9.87	10.422	8.128	532.838
9.853	534.688	9.90499	29.009	9.9	10.407	8.153	534.688
9.877	534.926	9.92989	28.9	9.92	10.375	8.177	534.926
9.902	533.893	9.95479	28.767	9.95	10.331	8.202	533.893
9.927	531.708	9.97969	28.629	9.97	10.271	8.227	531.708
9.952	527.94	10.0046	28.471	10	10.198	8.252	527.94
9.977	522.909	10.0295	28.295	10.02	10.119	8.277	522.909
10.001	516.683	10.0544	28.116	10.05	10.024	8.301	516.683
10.026	509.329	10.0793	27.904	10.07	9.931	8.326	509.329
10.051	500.861	10.1042	27.688	10.1	9.822	8.351	500.861
10.076	492.562	10.1291	27.476	10.12	9.71	8.376	492.562
10.101	482.644	10.154	27.246	10.15	9.594	8.401	482.644
10.125	471.7	10.1789	27.012	10.17	9.464	8.425	471.7
10.15	460.051	10.2038	26.771	10.2	9.328	8.45	460.051
10.175	448.272	10.2287	26.529	10.22	9.203	8.475	448.272
10.2	436.081	10.2536	26.273	10.25	9.072	8.5	436.081
10.225	423.575	10.2785	25.999	10.27	8.934	8.525	423.575
10.249	411.201	10.3034	25.748	10.3	8.803	8.549	411.201
10.274	397.843	10.3283	25.48	10.32	8.672	8.574	397.843
10.299	384.27	10.3532	25.21	10.35	8.526	8.599	384.27
10.324	371.063	10.3781	24.953	10.37	8.39	8.624	371.063
10.349	357.992	10.403	24.685	10.4	8.265	8.649	357.992
10.373	345.653	10.4279	24.41	10.42	8.131	8.673	345.653
10.398	332.702	10.4528	24.138	10.45	8.001	8.698	332.702
10.423	319.854	10.4777	23.854	10.47	7.884	8.723	319.854
10.448	307.077	10.5026	23.572	10.5	7.759	8.748	307.077
10.472	294.836	10.5275	23.299	10.52	7.624	8.772	294.836
10.497	283.141	10.5524	23.023	10.55	7.5	8.797	283.141
10.522	271.665	10.5773	22.75	10.57	7.365	8.822	271.665
10.547	261.144	10.6022	22.485	10.6	7.232	8.847	261.144
10.572	250.606	10.6271	22.221	10.62	7.115	8.872	250.606
10.596	240.131	10.652	21.953	10.65	7.005	8.896	240.131
10.621	230.157	10.6769	21.693	10.67	6.885	8.921	230.157
10.646	220.909	10.7018	21.452	10.7	6.773	8.946	220.909
10.671	212.066	10.7267	21.2	10.72	6.661	8.971	212.066
10.696	204.325	10.7516	20.955	10.75	6.552	8.996	204.325
10.72	196.087	10.7765	20.718	10.77	6.441	9.02	196.087
10.745	188.381	10.8015	20.464	10.8	6.339	9.045	188.381
10.77	180.976	10.8264	20.225	10.82	6.237	9.07	180.976
10.795	174.355	10.8513	20.001	10.85	6.134	9.095	174.355
10.82	168.128	10.8762	19.771	10.87	6.036	9.12	168.128
10.844	162.141	10.9011	19.55	10.9	5.934	9.144	162.141
10.869	157.077	10.926	19.337	10.92	5.831	9.169	157.077
10.894	152.025	10.9509	19.137	10.95	5.734	9.194	152.025
10.919	147.246	10.9758	18.946	10.97	5.635	9.219	147.246
10.944	142.743	11.0007	18.759	11	5.544	9.244	142.743
10.968	138.715	11.0256	18.594	11.02	5.451	9.268	138.715
10.993	135.001	11.0505	18.418	11.05	5.367	9.293	135.001
11.018	131.928	11.0754	18.243	11.07	5.271	9.318	131.928
11.043	128.815	11.1003	18.09	11.1	5.178	9.343	128.815
11.067	126.055	11.1252	17.925	11.12	5.092	9.367	126.055
11.092	123.522	11.1501	17.769	11.15	4.997	9.392	123.522
11.117	121.184	11.175	17.621	11.17	4.911	9.417	121.184
11.142	119.144	11.1999	17.47	11.2	4.825	9.442	119.144
11.167	117.299	11.2248	17.322	11.22	4.745	9.467	117.299
11.191	115.838	11.2497	17.188	11.25	4.662	9.491	115.838
11.216	114.441	11.2746	17.046	11.27	4.588	9.516	114.441
11.241	113.165	11.2995	16.903	11.29	4.51	9.541	113.165
11.266	112.015	11.3244	16.766	11.32	4.427	9.566	112.015
11.291	111.019	11.3493	16.64	11.34	4.35	9.591	111.019
11.315	110.108	11.3742	16.511	11.37	4.275	9.615	110.108
11.34	109.28	11.3991	16.385	11.39	4.19	9.64	109.28
11.365	108.642	11.424	16.259	11.42	4.114	9.665	108.642
11.39	107.945	11.4489	16.12	11.44	4.043	9.69	107.945
11.415	107.266	11.4738	15.979	11.47	3.958	9.715	107.266
11.439	106.604	11.4987	15.847	11.49	3.889	9.739	106.604
11.464	105.942	11.5236	15.706	11.52	3.822	9.764	105.942
11.489	105.265	11.5485	15.563	11.54	3.757	9.789	105.265
11.514	104.545	11.5734	15.421	11.57	3.683	9.814	104.545
11.539	103.831	11.5983	15.277	11.59	3.621	9.839	103.831
11.563	103.005	11.6232	15.123	11.62	3.557	9.863	103.005
11.588	102.082	11.6481	14.964	11.64	3.491	9.888	102.082
11.613	101.098	11.673	14.816	11.67	3.427	9.913	101.098
11.638	100.055	11.6979	14.66	11.69	3.37	9.938	100.055
11.663	98.909	11.7228	14.501	11.72	3.307	9.963	98.909
11.687	97.694	11.7477	14.348	11.74	3.243	9.987	97.694
11.712	96.345	11.7726	14.184	11.77	3.186	10.012	96.345
11.737	94.839	11.7975	14.007	11.79	3.126	10.037	94.839
11.762	93.25	11.8224	13.837	11.82	3.071	10.062	93.25
11.786	91.605	11.8473	13.652	11.84	3.021	10.086	91.605
11.811	89.846	11.8722	13.468	11.87	2.969	10.111	89.846
11.836	88.066	11.8971	13.291	11.89	2.912	10.136	88.066
11.861	86.18	11.922	13.113	11.92	2.857	10.161	86.18
11.886	84.111	11.9469	12.925	11.94	2.799	10.186	84.111
11.91	81.99	11.9718	12.752	11.97	2.746	10.21	81.99
11.935	79.867	11.9967	12.58	11.99	2.683	10.235	79.867
11.96	77.695	12.0216	12.399	12.02	2.633	10.26	77.695
11.985	75.531	12.0465	12.222	12.04	2.587	10.285	75.531
12.01	73.342	12.0714	12.043	12.07	2.546	10.31	73.342
12.034	71	12.0963	11.853	12.09	2.509	10.334	71
12.059	68.658	12.1212	11.675	12.12	2.478	10.359	68.658
12.084	66.366	12.1461	11.506	12.14	2.438	10.384	66.366
12.109	64.101	12.171	11.338	12.17	2.395	10.409	64.101
12.134	61.816	12.1959	11.173	12.19	2.358	10.434	61.816
12.158	59.718	12.2208	11.012	12.22	2.323	10.458	59.718
12.183	57.541	12.2458	10.85	12.24	2.293	10.483	57.541
12.208	55.327	12.2707	10.69	12.27	2.261	10.508	55.327
12.233	53.169	12.2956	10.539	12.29	2.234	10.533	53.169
12.258	51.141	12.3205	10.388	12.32	2.199	10.558	51.141
12.282	49.146	12.3454	10.241	12.34	2.161	10.582	49.146
12.307	47.318	12.3703	10.092	12.37	2.128	10.607	47.318
12.332	45.498	12.3952	9.953	12.39	2.096	10.632	45.498
12.357	43.722	12.4201	9.812	12.42	2.065	10.657	43.722
12.381	41.968	12.445	9.679	12.44	2.036	10.681	41.968
12.406	40.275	12.4699	9.551	12.47	2.004	10.706	40.275
12.431	38.688	12.4948	9.421	12.49	1.981	10.731	38.688
12.456	37.149	12.5197	9.295	12.52	1.957	10.756	37.149
12.481	35.699	12.5446	9.177	12.54	1.93	10.781	35.699
12.505	34.483	12.5695	9.054	12.57	1.913	10.805	34.483
12.53	33.183	12.5944	8.938	12.59	1.897	10.83	33.183
12.555	31.925	12.6193	8.827	12.62	1.882	10.855	31.925
12.58	30.716	12.6442	8.712	12.64	1.861	10.88	30.716
12.605	29.578	12.6691	8.602	12.67	1.842	10.905	29.578
12.629	28.605	12.694	8.498	12.69	1.826	10.929	28.605
12.654	27.605	12.7189	8.393	12.72	1.799	10.954	27.605
12.679	26.654	12.7438	8.293	12.74	1.776	10.979	26.654
12.704	25.732	12.7687	8.198	12.77	1.762	11.004	25.732
12.729	24.838	12.7936	8.105	12.79	1.746	11.029	24.838
12.753	24.01	12.8185	8.008	12.82	1.728	11.053	24.01
12.778	23.196	12.8434	7.913	12.84	1.716	11.078	23.196
12.803	22.441	12.8683	7.824	12.87	1.705	11.103	22.441
12.828	21.793	12.8932	7.727	12.89	1.692	11.128	21.793
12.853	21.091	12.9181	7.632	12.91	1.681	11.153	21.091
12.877	20.41	12.943	7.547	12.94	1.666	11.177	20.41
12.902	19.771	12.9679	7.449	12.96	1.654	11.202	19.771
12.927	19.154	12.9928	7.351	12.99	1.636	11.227	19.154
12.952	18.554	13.0177	7.255	13.01	1.625	11.252	18.554
12.977	18.02	13.0426	7.153	13.04	1.608	11.277	18.02
13.001	17.453	13.0675	7.055	13.06	1.598	11.301	17.453
13.026	16.894	13.0924	6.953	13.09	1.583	11.326	16.894
13.051	16.354	13.1173	6.859	13.11	1.57	11.351	16.354
13.076	15.835	13.1422	6.758	13.14	1.551	11.376	15.835
13.1	15.332	13.1671	6.656	13.16	1.532	11.4	15.332
13.125	14.852	13.192	6.552	13.19	1.515	11.425	14.852
13.15	14.38	13.2169	6.454	13.21	1.501	11.45	14.38
13.175	13.9	13.2418	6.352	13.24	1.481	11.475	13.9
13.2	13.428	13.2667	6.258	13.26	1.464	11.5	13.428
13.224	12.979	13.2916	6.158	13.29	1.45	11.524	12.979
13.249	12.554	13.3165	6.056	13.31	1.429	11.549	12.554
13.274	12.161	13.3414	5.959	13.34	1.403	11.574	12.161
13.299	11.736	13.3663	5.86	13.36	1.388	11.599	11.736
13.324	11.336	13.3912	5.756	13.39	1.366	11.624	11.336
13.348	10.936	13.4161	5.66	13.41	1.341	11.648	10.936
13.373	10.557	13.441	5.571	13.44	1.32	11.673	10.557
13.398	10.205	13.4659	5.48	13.46	1.3	11.698	10.205
13.423	9.856	13.4908	5.387	13.49	1.276	11.723	9.856
13.448	9.541	13.5157	5.31	13.51	1.252	11.748	9.541
13.472	9.228	13.5406	5.226	13.54	1.226	11.772	9.228
13.497	8.913	13.5655	5.147	13.56	1.206	11.797	8.913
13.522	8.622	13.5904	5.073	13.59	1.184	11.822	8.622
13.547	8.342	13.6153	4.997	13.61	1.166	11.847	8.342
13.572	8.076	13.6402	4.919	13.64	1.15	11.872	8.076
13.596	7.851	13.6652	4.846	13.66	1.133	11.896	7.851
13.621	7.604	13.6901	4.769	13.69	1.116	11.921	7.604
13.646	7.375	13.715	4.701	13.71	1.095	11.946	7.375
13.671	7.156	13.7399	4.634	13.74	1.079	11.971	7.156
13.695	6.945	13.7648	4.571	13.76	1.059	11.995	6.945
13.72	6.75	13.7897	4.512	13.79	1.035	12.02	6.75
13.745	6.565	13.8146	4.453	13.81	1.02	12.045	6.565
13.77	6.384	13.8395	4.401	13.84	1.006	12.07	6.384
13.795	6.239	13.8644	4.347	13.86	0.992	12.095	6.239
13.819	6.087	13.8893	4.296	13.89	0.983	12.119	6.087
13.844	5.931	13.9142	4.251	13.91	0.963	12.144	5.931
13.869	5.785	13.9391	4.211	13.94	0.95	12.169	5.785
13.894	5.651	13.964	4.169	13.96	0.933	12.194	5.651
13.919	5.523	13.9889	4.131	13.99	0.913	12.219	5.523
13.943	5.419	14.0138	4.093	14.01	0.901	12.243	5.419
13.968	5.306	14.0387	4.049	14.04	0.891	12.268	5.306
13.993	5.199	14.0636	4.006	14.06	0.875	12.293	5.199
14.018	5.096	14.0885	3.968	14.09	0.868	12.318	5.096
14.043	4.993	14.1134	3.934	14.11	0.862	12.343	4.993
14.067	4.897	14.1383	3.904	14.14	0.852	12.367	4.897
14.092	4.817	14.1632	3.87	14.16	0.845	12.392	4.817
14.117	4.741	14.1881	3.83	14.19	0.835	12.417	4.741
14.142	4.662	14.213	3.793	14.21	0.823	12.442	4.662
14.167	4.587	14.2379	3.756	14.24	0.813	12.467	4.587
14.191	4.515	14.2628	3.722	14.26	0.804	12.491	4.515
14.216	4.454	14.2877	3.693	14.29	0.796	12.516	4.454
14.241	4.397	14.3126	3.66	14.31	0.792	12.541	4.397
14.266	4.351	14.3375	3.623	14.34	0.787	12.566	4.351
14.291	4.302	14.3624	3.592	14.36	0.783	12.591	4.302
14.315	4.257	14.3873	3.551	14.39	0.78	12.615	4.257
14.34	4.217	14.4122	3.507	14.41	0.775	12.64	4.217
14.365	4.181	14.4371	3.468	14.44	0.766	12.665	4.181
14.39	4.15	14.462	3.422	14.46	0.761	12.69	4.15
14.414	4.121	14.4869	3.374	14.48	0.75	12.714	4.121
14.439	4.095	14.5118	3.334	14.51	0.742	12.739	4.095
14.464	4.067	14.5367	3.294	14.53	0.734	12.764	4.067
14.489	4.041	14.5616	3.246	14.56	0.726	12.789	4.041
14.514	4.023	14.5865	3.197	14.58	0.72	12.814	4.023
14.538	4	14.6114	3.145	14.61	0.712	12.838	4
14.563	3.978	14.6363	3.097	14.63	0.702	12.863	3.978
14.588	3.962	14.6612	3.039	14.66	0.696	12.888	3.962
14.613	3.944	14.6861	2.989	14.68	0.691	12.913	3.944
14.638	3.927	14.711	2.94	14.71	0.677	12.938	3.927
14.662	3.912	14.7359	2.89	14.73	0.672	12.962	3.912
14.687	3.894	14.7608	2.833	14.76	0.664	12.987	3.894
14.712	3.878	14.7857	2.783	14.78	0.658	13.012	3.878
14.737	3.861	14.8106	2.731	14.81	0.65	13.037	3.861
14.762	3.843	14.8355	2.674	14.83	0.638	13.062	3.843
14.786	3.826	14.8604	2.619	14.86	0.625	13.086	3.826
14.811	3.806	14.8853	2.566	14.88	0.611	13.111	3.806
14.836	3.788	14.9102	2.523	14.91	0.591	13.136	3.788
14.861	3.767	14.9351	2.48	14.93	0.585	13.161	3.767
14.886	3.739	14.96	2.456	14.96	0.575	13.186	3.739
14.91	3.711	14.9849	2.434	14.98	0.564	13.21	3.711
14.935	3.681	15.0098	2.407	15.01	0.553	13.235	3.681
14.96	3.646	15.0347	2.363	15.03	0.543	13.26	3.646
14.985	3.613	15.0596	2.338	15.06	0.525	13.285	3.613
15.009	3.576	15.0846	2.298	15.08	0.514	13.309	3.576
15.034	3.536	15.1095	2.248	15.11	0.503	13.334	3.536
15.059	3.493	15.1344	2.202	15.13	0.489	13.359	3.493
15.084	3.455	15.1593	2.156	15.16	0.479	13.384	3.455
15.109	3.406	15.1842	2.087	15.18	0.467	13.409	3.406
15.133	3.355	15.2091	2.034	15.21	0.457	13.433	3.355
15.158	3.303	15.234	1.978	15.23	0.447	13.458	3.303
15.183	3.252	15.2589	1.925	15.26	0.434	13.483	3.252
15.208	3.197	15.2838	1.876	15.28	0.417	13.508	3.197
15.233	3.146	15.3087	1.823	15.31	0.41	13.533	3.146
15.257	3.085	15.3336	1.776	15.33	0.4	13.557	3.085
15.282	3.018	15.3585	1.723	15.36	0.385	13.582	3.018
15.307	2.952	15.3834	1.678	15.38	0.374	13.607	2.952
15.332	2.886	15.4083	1.636	15.41	0.37	13.632	2.886
15.357	2.817	15.4332	1.594	15.43	0.355	13.657	2.817
15.381	2.752	15.4581	1.555	15.46	0.345	13.681	2.752
15.406	2.689	15.483	1.523	15.48	0.342	13.706	2.689
15.431	2.62	15.5079	1.487	15.51	0.333	13.731	2.62
15.456	2.548	15.5328	1.453	15.53	0.318	13.756	2.548
15.481	2.479	15.5577	1.411	15.56	0.31	13.781	2.479
15.505	2.412	15.5826	1.376	15.58	0.302	13.805	2.412
15.53	2.345	15.6075	1.343	15.61	0.289	13.83	2.345
15.555	2.29	15.6324	1.307	15.63	0.279	13.855	2.29
15.58	2.228	15.6573	1.278	15.66	0.275	13.88	2.228
15.605	2.164	15.6822	1.253	15.68	0.265	13.905	2.164
15.629	2.105	15.7071	1.2	15.71	0.259	13.929	2.105
15.654	2.047	15.732	1.211	15.73	0.255	13.954	2.047
15.679	1.991	15.7569	1.237	15.76	0.253	13.979	1.991
15.704	1.939	15.7818	1.263	15.78	0.251	14.004	1.939
15.728	1.894	15.8067	1.285	15.81	0.249	14.028	1.894
15.753	1.847	15.8316	1.304	15.83	0.24	14.053	1.847
15.778	1.802	15.8565	1.325	15.86	0.237	14.078	1.802
15.803	1.76	15.8814	1.341	15.88	0.231	14.103	1.76
15.828	1.721	15.9063	1.329	15.91	0.221	14.128	1.721
15.852	1.691	15.9312	1.352	15.93	0.225	14.152	1.691
15.877	1.66	15.9561	2.185	15.96	0.221	14.177	1.66
15.902	1.633	15.981	4.748	15.98	0.216	14.202	1.633
15.927	1.609	16.0059	7.176	16.01	0.21	14.227	1.609
15.952	1.591	16.0308	8.979	16.03	0.204	14.252	1.591
15.976	1.579	16.0557	10.084	16.06	0.199	14.276	1.579
16.001	1.564	16.0806	9.651	16.08	0.194	14.301	1.564
16.026	1.555	16.1055	7.614	16.1	0.196	14.326	1.555
16.051	1.549	16.1304	5.962	16.13	0.195	14.351	1.549
16.076	1.544	16.1553	4.732	16.15	0.198	14.376	1.544
16.1	1.536	16.1802	3.945	16.18	0.194	14.4	1.536
16.125	1.54	16.2051	3.439	16.2	0.196	14.425	1.54
16.15	1.543	16.23	3.04	16.23	0.191	14.45	1.543
16.175	1.544	16.2549	2.732	16.25	0.192	14.475	1.544
16.2	1.55	16.2798	2.481	16.28	0.188	14.5	1.55
16.224	1.556	16.3047	2.265	16.3	0.188	14.524	1.556
16.249	1.566	16.3296	2.075	16.33	0.186	14.549	1.566
16.274	1.577	16.3545	1.923	16.35	0.185	14.574	1.577
16.299	1.59	16.3794	1.797	16.38	0.186	14.599	1.59
16.323	1.607	16.4043	1.693	16.4	0.186	14.623	1.607
16.348	1.624	16.4292	1.611	16.43	0.188	14.648	1.624
16.373	1.642	16.4541	1.549	16.45	0.185	14.673	1.642
16.398	1.659	16.479	1.487	16.48	0.182	14.698	1.659
16.423	1.677	16.5039	1.431	16.5	0.181	14.723	1.677
16.447	1.697	16.5289	1.39	16.53	0.181	14.747	1.697
16.472	1.718	16.5538	1.355	16.55	0.183	14.772	1.718
16.497	1.738	16.5787	1.315	16.58	0.184	14.797	1.738
16.522	1.754	16.6036	1.283	16.6	0.184	14.822	1.754
16.547	1.775	16.6285	1.258	16.63	0.187	14.847	1.775
16.571	1.795	16.6534	1.226	16.65	0.187	14.871	1.795
16.596	1.813	16.6783	1.2	16.68	0.185	14.896	1.813
16.621	1.838	16.7032	1.189	16.7	0.189	14.921	1.838
16.646	1.855	16.7281	1.178	16.73	0.191	14.946	1.855
16.671	1.87	16.753	1.17	16.75	0.191	14.971	1.87
16.695	1.885	16.7779	1.171	16.78	0.196	14.995	1.885
16.72	1.902	16.8028	1.169	16.8	0.199	15.02	1.902
16.745	1.915	16.8277	1.167	16.83	0.203	15.045	1.915
16.77	1.929	16.8526	1.171	16.85	0.205	15.07	1.929
16.795	1.94	16.8775	1.177	16.88	0.207	15.095	1.94
16.819	1.951	16.9024	1.189	16.9	0.209	15.119	1.951
16.844	1.952	16.9273	1.208	16.93	0.211	15.144	1.952
16.869	1.955	16.9522	1.223	16.95	0.214	15.169	1.955
16.894	1.961	16.9771	1.244	16.98	0.217	15.194	1.961
16.919	1.962	17.002	1.263	17	0.222	15.219	1.962
16.943	1.962	17.0269	1.281	17.03	0.221	15.243	1.962
16.968	1.964	17.0518	1.308	17.05	0.222	15.268	1.964
16.993	1.96	17.0767	1.34	17.08	0.222	15.293	1.96
17.018	1.953	17.1016	1.37	17.1	0.217	15.318	1.953
17.042	1.95	17.1265	1.404	17.13	0.218	15.342	1.95
17.067	1.94	17.1514	1.443	17.15	0.224	15.367	1.94
17.092	1.937	17.1763	1.483	17.18	0.229	15.392	1.937
17.117	1.933	17.2012	1.526	17.2	0.231	15.417	1.933
17.142	1.93	17.2261	1.577	17.23	0.233	15.442	1.93
17.166	1.933	17.251	1.626	17.25	0.234	15.466	1.933
17.191	1.938	17.2759	1.677	17.28	0.229	15.491	1.938
17.216	1.947	17.3008	1.734	17.3	0.238	15.516	1.947
17.241	1.966	17.3257	1.794	17.33	0.242	15.541	1.966
17.266	1.991	17.3506	1.855	17.35	0.244	15.566	1.991
17.29	2.03	17.3755	1.929	17.38	0.246	15.59	2.03
17.315	2.079	17.4004	2.006	17.4	0.251	15.615	2.079
17.34	2.136	17.4253	2.075	17.43	0.247	15.64	2.136
17.365	2.207	17.4502	2.149	17.45	0.253	15.665	2.207
17.39	2.292	17.4751	2.226	17.48	0.258	15.69	2.292
17.414	2.383	17.5	2.304	17.5	0.259	15.714	2.383
17.439	2.489	17.5249	2.391	17.53	0.259	15.739	2.489
17.464	2.604	17.5498	2.484	17.55	0.265	15.764	2.604
17.489	2.728	17.5747	2.567	17.58	0.266	15.789	2.728
17.514	2.868	17.5996	2.663	17.6	0.277	15.814	2.868
17.538	3.012	17.6245	2.755	17.63	0.282	15.838	3.012
17.563	3.161	17.6494	2.844	17.65	0.284	15.863	3.161
17.588	3.311	17.6743	2.944	17.67	0.286	15.888	3.311
17.613	3.463	17.6992	3.053	17.7	0.288	15.913	3.463
17.637	3.605	17.7241	3.149	17.72	0.291	15.937	3.605
17.662	3.754	17.749	3.253	17.75	0.294	15.962	3.754
17.687	3.899	17.7739	3.36	17.77	0.301	15.987	3.899
17.712	4.035	17.7988	3.467	17.8	0.308	16.012	4.035
17.737	4.157	17.8237	3.569	17.82	0.314	16.037	4.157
17.761	4.268	17.8486	3.677	17.85	0.319	16.061	4.268
17.786	4.367	17.8735	3.777	17.87	0.317	16.086	4.367
17.811	4.453	17.8984	3.866	17.9	0.316	16.111	4.453
17.836	4.53	17.9233	3.955	17.92	0.317	16.136	4.53
17.861	4.595	17.9483	4.04	17.95	0.315	16.161	4.595
17.885	4.641	17.9732	4.115	17.97	0.309	16.185	4.641
17.91	4.672	17.9981	4.182	18	0.306	16.21	4.672
17.935	4.69	18.023	4.249	18.02	0.304	16.235	4.69
17.96	4.694	18.0479	4.304	18.05	0.293	16.26	4.694
17.985	4.69	18.0728	4.353	18.07	0.288	16.285	4.69
18.009	4.675	18.0977	4.399	18.1	0.281	16.309	4.675
18.034	4.646	18.1226	4.439	18.12	0.275	16.334	4.646
18.059	4.612	18.1475	4.476	18.15	0.261	16.359	4.612
18.084	4.57	18.1724	4.504	18.17	0.25	16.384	4.57
18.109	4.52	18.1973	4.529	18.2	0.242	16.409	4.52
18.133	4.477	18.2222	4.542	18.22	0.234	16.433	4.477
18.158	4.428	18.2471	4.559	18.25	0.222	16.458	4.428
18.183	4.374	18.272	4.568	18.27	0.214	16.483	4.374
18.208	4.321	18.2969	4.575	18.3	0.207	16.508	4.321
18.233	4.266	18.3218	4.589	18.32	0.197	16.533	4.266
18.257	4.213	18.3467	4.6	18.35	0.188	16.557	4.213
18.282	4.164	18.3716	4.6	18.37	0.185	16.582	4.164
18.307	4.112	18.3965	4.599	18.4	0.175	16.607	4.112
18.332	4.064	18.4214	4.598	18.42	0.163	16.632	4.064
18.356	4.013	18.4463	4.583	18.45	0.151	16.656	4.013
18.381	3.961	18.4712	4.572	18.47	0.138	16.681	3.961
18.406	3.913	18.4961	4.561	18.5	0.13	16.706	3.913
18.431	3.866	18.521	4.551	18.52	0.12	16.731	3.866
18.456	3.824	18.5459	4.538	18.55	0.118	16.756	3.824
18.48	3.779	18.5708	4.528	18.57	0.116	16.78	3.779
18.505	3.735	18.5957	4.508	18.6	0.116	16.805	3.735
18.53	3.695	18.6206	4.491	18.62	0.114	16.83	3.695
18.555	3.658	18.6455	4.478	18.65	0.116	16.855	3.658
18.58	3.627	18.6704	4.465	18.67	0.117	16.88	3.627
18.604	3.6	18.6953	4.451	18.7	0.118	16.904	3.6
18.629	3.583	18.7202	4.443	18.72	0.122	16.929	3.583
18.654	3.573	18.7451	4.435	18.75	0.133	16.954	3.573
18.679	3.576	18.77	4.426	18.77	0.134	16.979	3.576
18.704	3.594	18.7949	4.415	18.8	0.149	17.004	3.594
18.728	3.627	18.8198	4.41	18.82	0.17	17.028	3.627
18.753	3.674	18.8447	4.414	18.85	0.187	17.053	3.674
18.778	3.736	18.8696	4.425	18.87	0.205	17.078	3.736
18.803	3.819	18.8945	4.434	18.9	0.229	17.103	3.819
18.828	3.919	18.9194	4.459	18.92	0.251	17.128	3.919
18.852	4.036	18.9443	4.486	18.95	0.271	17.152	4.036
18.877	4.163	18.9692	4.519	18.97	0.291	17.177	4.163
18.902	4.305	18.9941	4.559	19	0.316	17.202	4.305
18.927	4.447	19.019	4.613	19.02	0.339	17.227	4.447
18.951	4.599	19.0439	4.663	19.05	0.365	17.251	4.599
18.976	4.759	19.0688	4.72	19.07	0.395	17.276	4.759
19.001	4.918	19.0937	4.775	19.1	0.425	17.301	4.918
19.026	5.064	19.1186	4.836	19.12	0.453	17.326	5.064
19.051	5.202	19.1435	4.901	19.15	0.479	17.351	5.202
19.075	5.324	19.1684	4.975	19.17	0.509	17.375	5.324
19.1	5.43	19.1933	5.054	19.2	0.537	17.4	5.43
19.125	5.518	19.2182	5.131	19.22	0.561	17.425	5.518
19.15	5.585	19.2431	5.216	19.25	0.583	17.45	5.585
19.175	5.625	19.268	5.289	19.27	0.602	17.475	5.625
19.199	5.636	19.2929	5.37	19.29	0.615	17.499	5.636
19.224	5.619	19.3178	5.458	19.32	0.63	17.524	5.619
19.249	5.578	19.3427	5.537	19.34	0.651	17.549	5.578
19.274	5.519	19.3676	5.623	19.37	0.672	17.574	5.519
19.299	5.426	19.3926	5.712	19.39	0.691	17.599	5.426
19.323	5.301	19.4175	5.793	19.42	0.713	17.623	5.301
19.348	5.16	19.4424	5.878	19.44	0.728	17.648	5.16
19.373	4.997	19.4673	5.961	19.47	0.74	17.673	4.997
19.398	4.827	19.4922	6.038	19.49	0.752	17.698	4.827
19.423	4.639	19.5171	6.111	19.52	0.772	17.723	4.639
19.447	4.441	19.542	6.189	19.54	0.783	17.747	4.441
19.472	4.228	19.5669	6.266	19.57	0.795	17.772	4.228
19.497	4.001	19.5918	6.341	19.59	0.803	17.797	4.001
19.522	3.776	19.6167	6.419	19.62	0.813	17.822	3.776
19.547	3.555	19.6416	6.493	19.64	0.812	17.847	3.555
19.571	3.341	19.6665	6.559	19.67	0.814	17.871	3.341
19.596	3.159	19.6914	6.62	19.69	0.819	17.896	3.159
19.621	2.963	19.7163	6.681	19.72	0.818	17.921	2.963
19.646	2.771	19.7412	6.735	19.74	0.82	17.946	2.771
19.67	2.588	19.7661	6.787	19.77	0.821	17.97	2.588
19.695	2.425	19.791	6.829	19.79	0.82	17.995	2.425
19.72	2.287	19.8159	6.863	19.82	0.818	18.02	2.287
19.745	2.149	19.8408	6.889	19.84	0.811	18.045	2.149
19.77	2.02	19.8657	6.913	19.87	0.796	18.07	2.02
19.794	1.898	19.8906	6.932	19.89	0.787	18.094	1.898
19.819	1.787	19.9155	6.942	19.92	0.776	18.119	1.787
19.844	1.691	19.9404	6.942	19.94	0.769	18.144	1.691
19.869	1.601	19.9653	6.937	19.97	0.756	18.169	1.601
19.894	1.521	19.9902	6.926	19.99	0.742	18.194	1.521
19.918	1.452	20.0151	6.905	20.02	0.722	18.218	1.452
19.943	1.383	20.04	6.88	20.04	0.708	18.243	1.383
19.968	1.318	20.0649	6.847	20.07	0.699	18.268	1.318
19.993	1.265	20.0898	6.806	20.09	0.681	18.293	1.265
20.018	1.216	20.1147	6.755	20.12	0.669	18.318	1.216
20.042	1.173	20.1396	6.7	20.14	0.654	18.342	1.173
20.067	1.13	20.1645	6.635	20.17	0.634	18.367	1.13
20.092	1.087	20.1894	6.576	20.19	0.615	18.392	1.087
20.117	1.047	20.2143	6.504	20.22	0.598	18.417	1.047
20.142	1.01	20.2392	6.429	20.24	0.58	18.442	1.01
20.166	0.977	20.2641	6.343	20.27	0.562	18.466	0.977
20.191	0.946	20.289	6.255	20.29	0.546	18.491	0.946
20.216	0.91	20.3139	6.162	20.32	0.53	18.516	0.91
20.241	0.877	20.3388	6.063	20.34	0.514	18.541	0.877
20.265	0.847	20.3637	5.963	20.37	0.498	18.565	0.847
20.29	0.815	20.3886	5.866	20.39	0.48	18.59	0.815
20.315	0.788	20.4135	5.761	20.42	0.462	18.615	0.788
20.34	0.761	20.4384	5.654	20.44	0.448	18.64	0.761
20.365	0.737	20.4633	5.552			18.665	0.737
20.389	0.708	20.4882	5.45			18.689	0.708
20.414	0.682	20.5131	5.336			18.714	0.682
20.439	0.655	20.538	5.226			18.739	0.655
20.464	0.628	20.5629	5.112			18.764	0.628
20.489	0.604	20.5878	4.996			18.789	0.604
20.513	0.583	20.6127	4.882			18.813	0.583
20.538	0.561	20.6376	4.772			18.838	0.561
20.563	0.533	20.6625	4.66			18.863	0.533
20.588	0.507	20.6874	4.55			18.888	0.507
20.613	0.48	20.7123	4.443			18.913	0.48
20.637	0.453	20.7372	4.355			18.937	0.453
20.662	0.428					18.962	0.428
20.687	0.409					18.987	0.409
20.712	0.389					19.012	0.389
20.737	0.368					19.037	0.368
20.761	0.347					19.061	0.347
20.786	0.331					19.086	0.331
20.811	0.317					19.111	0.317
20.836	0.302					19.136	0.302
20.861	0.288
20.885	0.274
20.91	0.257
20.935	0.242
20.96	0.227
20.984	0.211
21.009	0.194
21.034	0.178
21.059	0.162
21.084	0.144
21.108	0.13
21.133	0.119
21.158	0.104
21.183	0.09
21.208	0.077
21.232	0.064
21.257	0.052
21.282	0.038
21.307	0.026
21.332	0.014
21.356	0.002
21.381	-0.007
21.406	-0.018
21.431	-0.032
21.456	-0.041
21.48	-0.057
21.505	-0.069
21.53	-0.078
21.555	-0.09
21.579	-0.103
21.604	-0.114
21.629	-0.126
21.654	-0.139
21.679	-0.151
21.703	-0.16
21.728	-0.166
21.753	-0.176
21.778	-0.186
21.803	-0.196
21.827	-0.204
21.852	-0.214
21.877	-0.221
21.902	-0.23
21.927	-0.236
21.951	-0.245
21.976	-0.253
22.001	-0.262
22.026	-0.272
22.051	-0.281
22.075	-0.287
22.1	-0.295
22.125	-0.301
22.15	-0.308
22.175	-0.317
22.199	-0.326
22.224	-0.336
22.249	-0.342
22.274	-0.347
22.298	-0.353
22.323	-0.361
22.348	-0.367
22.373	-0.373
